# Supplementary material for: Polarization disorder of decidual NK cells in unexplained recurrent spontaneous abortion revealed by single-cell transcriptome analysis
Source: Reprod Biol Endocrinol. 2022 Jul 27;20:108. doi: 10.1186/s12958-022-00980-9 (PMC9327377; doi:10.1186/s12958-022-00980-9)
Supplement: Supplementary file 1 — Additional file 1: Supplement Table 1. A total of nearly 30000 marker genes were identified in all cell samples. [file 12958_2022_980_MOESM1_ESM.xls]

## Sheet: Supplement table 1
	x
1	A1BG
2	A1BG-AS1
3	A1CF
4	A2M
5	A2M-AS1
6	A2ML1
7	A2ML1-AS1
8	A3GALT2
9	A4GALT
10	A4GNT
11	AAAS
12	AACS
13	AADAC
14	AADACL2
15	AADACL2-AS1
16	AADACL4
17	AADAT
18	AAED1
19	AAGAB
20	AAK1
21	AAMDC
22	AAMP
23	AANAT
24	AAR2
25	AARD
26	AARS
27	AARS2
28	AARSD1
29	AASDH
30	AASDHPPT
31	AASS
32	AATBC
33	AATF
34	AATK
35	AB015752.1
36	ABALON
37	ABAT
38	ABCA1
39	ABCA10
40	ABCA12
41	ABCA13
42	ABCA2
43	ABCA3
44	ABCA4
45	ABCA5
46	ABCA6
47	ABCA7
48	ABCA8
49	ABCA9
50	ABCA9-AS1
51	ABCB1
52	ABCB10
53	ABCB11
54	ABCB4
55	ABCB5
56	ABCB6
57	ABCB7
58	ABCB8
59	ABCB9
60	ABCC1
61	ABCC10
62	ABCC11
63	ABCC12
64	ABCC2
65	ABCC3
66	ABCC4
67	ABCC5
68	ABCC5-AS1
69	ABCC6
70	ABCC8
71	ABCC9
72	ABCD1
73	ABCD2
74	ABCD3
75	ABCD4
76	ABCE1
77	ABCF1
78	ABCF2
79	ABCF3
80	ABCG1
81	ABCG2
82	ABCG4
83	ABCG5
84	ABCG8
85	ABHD1
86	ABHD10
87	ABHD11
88	ABHD12
89	ABHD12B
90	ABHD13
91	ABHD14A
92	ABHD14B
93	ABHD15
94	ABHD15-AS1
95	ABHD16A
96	ABHD17A
97	ABHD17B
98	ABHD17C
99	ABHD18
100	ABHD2
101	ABHD3
102	ABHD4
103	ABHD5
104	ABHD6
105	ABHD8
106	ABI1
107	ABI2
108	ABI3
109	ABI3BP
110	ABL1
111	ABL2
112	ABLIM1
113	ABLIM2
114	ABLIM3
115	ABO
116	ABR
117	ABRA
118	ABRACL
119	ABRAXAS1
120	ABRAXAS2
121	ABT1
122	ABTB1
123	ABTB2
124	AC000032.1
125	AC000035.1
126	AC000061.1
127	AC000068.1
128	AC000068.2
129	AC000068.3
130	AC000093.1
131	AC000099.1
132	AC000403.1
133	AC001226.1
134	AC001226.2
135	AC002064.1
136	AC002064.2
137	AC002066.1
138	AC002070.1
139	AC002074.1
140	AC002076.1
141	AC002091.1
142	AC002091.2
143	AC002094.2
144	AC002116.2
145	AC002127.2
146	AC002128.2
147	AC002306.1
148	AC002310.1
149	AC002310.2
150	AC002347.1
151	AC002375.1
152	AC002378.1
153	AC002384.1
154	AC002398.1
155	AC002398.2
156	AC002401.1
157	AC002401.4
158	AC002428.2
159	AC002429.2
160	AC002451.1
161	AC002454.1
162	AC002456.1
163	AC002463.1
164	AC002464.1
165	AC002467.1
166	AC002470.1
167	AC002480.2
168	AC002480.3
169	AC002480.4
170	AC002511.1
171	AC002511.2
172	AC002550.1
173	AC002550.2
174	AC002553.1
175	AC002553.2
176	AC002558.2
177	AC002563.1
178	AC003001.1
179	AC003005.2
180	AC003035.1
181	AC003043.2
182	AC003070.2
183	AC003092.1
184	AC003101.1
185	AC003101.2
186	AC003102.1
187	AC003681.1
188	AC003682.1
189	AC003684.1
190	AC003685.1
191	AC003956.1
192	AC003958.2
193	AC003965.1
194	AC003973.1
195	AC003973.2
196	AC003975.1
197	AC003984.1
198	AC003985.1
199	AC003985.2
200	AC003986.1
201	AC003986.2
202	AC003986.3
203	AC003988.1
204	AC003991.1
205	AC003991.2
206	AC004034.1
207	AC004039.1
208	AC004053.1
209	AC004066.2
210	AC004067.1
211	AC004069.1
212	AC004076.2
213	AC004080.1
214	AC004080.2
215	AC004130.1
216	AC004147.2
217	AC004147.3
218	AC004148.1
219	AC004148.2
220	AC004149.1
221	AC004156.1
222	AC004158.1
223	AC004160.2
224	AC004221.1
225	AC004223.2
226	AC004223.4
227	AC004231.1
228	AC004232.2
229	AC004233.2
230	AC004233.3
231	AC004233.4
232	AC004241.1
233	AC004241.2
234	AC004253.1
235	AC004257.1
236	AC004264.1
237	AC004381.1
238	AC004408.1
239	AC004448.2
240	AC004466.1
241	AC004477.2
242	AC004477.3
243	AC004490.1
244	AC004492.1
245	AC004494.1
246	AC004520.1
247	AC004522.2
248	AC004528.1
249	AC004540.1
250	AC004540.2
251	AC004542.1
252	AC004542.2
253	AC004543.1
254	AC004551.1
255	AC004554.2
256	AC004556.1
257	AC004584.1
258	AC004585.1
259	AC004590.1
260	AC004594.1
261	AC004596.1
262	AC004637.1
263	AC004674.1
264	AC004687.1
265	AC004690.2
266	AC004691.1
267	AC004702.1
268	AC004704.1
269	AC004706.1
270	AC004707.1
271	AC004754.1
272	AC004771.1
273	AC004771.2
274	AC004771.3
275	AC004771.4
276	AC004771.5
277	AC004775.1
278	AC004784.1
279	AC004801.4
280	AC004801.6
281	AC004803.1
282	AC004812.2
283	AC004816.1
284	AC004816.2
285	AC004817.2
286	AC004817.3
287	AC004817.4
288	AC004824.1
289	AC004825.2
290	AC004828.1
291	AC004832.1
292	AC004832.6
293	AC004834.1
294	AC004835.1
295	AC004839.1
296	AC004846.1
297	AC004846.2
298	AC004852.2
299	AC004854.2
300	AC004862.1
301	AC004865.2
302	AC004869.2
303	AC004870.3
304	AC004877.1
305	AC004882.1
306	AC004888.1
307	AC004889.1
308	AC004895.1
309	AC004906.1
310	AC004908.1
311	AC004908.3
312	AC004918.1
313	AC004921.1
314	AC004922.1
315	AC004923.4
316	AC004943.1
317	AC004943.2
318	AC004943.3
319	AC004944.1
320	AC004947.1
321	AC004948.1
322	AC004949.1
323	AC004951.1
324	AC004973.1
325	AC004982.1
326	AC004982.2
327	AC004988.1
328	AC004990.1
329	AC005005.3
330	AC005009.1
331	AC005009.2
332	AC005013.1
333	AC005014.2
334	AC005014.3
335	AC005021.1
336	AC005034.3
337	AC005034.4
338	AC005037.1
339	AC005041.1
340	AC005041.3
341	AC005042.2
342	AC005046.1
343	AC005050.1
344	AC005064.1
345	AC005070.3
346	AC005076.1
347	AC005082.1
348	AC005086.1
349	AC005091.1
350	AC005096.1
351	AC005104.1
352	AC005154.4
353	AC005154.5
354	AC005154.6
355	AC005162.2
356	AC005162.3
357	AC005165.1
358	AC005180.1
359	AC005180.2
360	AC005220.1
361	AC005224.1
362	AC005224.2
363	AC005224.3
364	AC005224.4
365	AC005225.2
366	AC005225.3
367	AC005229.4
368	AC005237.1
369	AC005253.1
370	AC005253.2
371	AC005261.1
372	AC005261.2
373	AC005261.3
374	AC005262.2
375	AC005264.1
376	AC005277.1
377	AC005277.2
378	AC005280.2
379	AC005281.1
380	AC005288.1
381	AC005291.1
382	AC005291.2
383	AC005304.1
384	AC005304.2
385	AC005304.3
386	AC005307.1
387	AC005323.1
388	AC005324.2
389	AC005324.3
390	AC005324.5
391	AC005329.1
392	AC005329.2
393	AC005329.3
394	AC005332.1
395	AC005332.3
396	AC005332.4
397	AC005332.5
398	AC005332.6
399	AC005332.7
400	AC005332.8
401	AC005339.1
402	AC005342.1
403	AC005342.2
404	AC005344.1
405	AC005358.1
406	AC005358.2
407	AC005363.2
408	AC005383.1
409	AC005387.2
410	AC005392.2
411	AC005392.3
412	AC005393.1
413	AC005410.2
414	AC005476.2
415	AC005479.2
416	AC005480.1
417	AC005481.1
418	AC005486.1
419	AC005487.1
420	AC005498.1
421	AC005498.2
422	AC005498.3
423	AC005520.1
424	AC005520.2
425	AC005520.5
426	AC005523.1
427	AC005523.2
428	AC005534.1
429	AC005537.1
430	AC005540.1
431	AC005544.2
432	AC005546.1
433	AC005550.2
434	AC005551.1
435	AC005552.1
436	AC005580.1
437	AC005592.1
438	AC005606.2
439	AC005609.1
440	AC005609.3
441	AC005609.4
442	AC005614.1
443	AC005618.1
444	AC005618.2
445	AC005632.4
446	AC005670.1
447	AC005670.2
448	AC005674.1
449	AC005692.2
450	AC005695.1
451	AC005695.3
452	AC005696.1
453	AC005696.2
454	AC005696.3
455	AC005696.4
456	AC005697.1
457	AC005697.2
458	AC005699.1
459	AC005703.1
460	AC005703.3
461	AC005722.2
462	AC005725.1
463	AC005726.1
464	AC005726.2
465	AC005726.4
466	AC005726.5
467	AC005730.2
468	AC005740.3
469	AC005740.4
470	AC005746.2
471	AC005746.3
472	AC005753.1
473	AC005759.1
474	AC005772.1
475	AC005774.1
476	AC005775.1
477	AC005776.2
478	AC005779.1
479	AC005786.2
480	AC005786.3
481	AC005789.1
482	AC005790.1
483	AC005821.1
484	AC005828.4
485	AC005828.5
486	AC005833.1
487	AC005837.1
488	AC005837.3
489	AC005838.2
490	AC005840.2
491	AC005840.4
492	AC005841.1
493	AC005842.1
494	AC005845.1
495	AC005863.1
496	AC005865.1
497	AC005871.1
498	AC005884.1
499	AC005884.2
500	AC005899.1
501	AC005899.3
502	AC005899.5
503	AC005899.6
504	AC005899.7
505	AC005899.8
506	AC005909.1
507	AC005920.1
508	AC005920.4
509	AC005921.2
510	AC005944.1
511	AC005962.1
512	AC005972.1
513	AC005972.4
514	AC005996.1
515	AC006012.1
516	AC006013.1
517	AC006017.1
518	AC006019.1
519	AC006027.1
520	AC006030.1
521	AC006033.2
522	AC006042.1
523	AC006042.2
524	AC006042.4
525	AC006059.1
526	AC006063.2
527	AC006064.1
528	AC006064.2
529	AC006064.3
530	AC006064.4
531	AC006065.4
532	AC006111.1
533	AC006111.3
534	AC006115.1
535	AC006115.3
536	AC006116.4
537	AC006116.8
538	AC006130.1
539	AC006145.1
540	AC006146.1
541	AC006148.1
542	AC006148.2
543	AC006159.2
544	AC006160.1
545	AC006206.1
546	AC006206.2
547	AC006207.1
548	AC006213.1
549	AC006213.2
550	AC006213.3
551	AC006238.1
552	AC006252.1
553	AC006254.1
554	AC006262.2
555	AC006270.1
556	AC006273.1
557	AC006296.2
558	AC006299.1
559	AC006305.1
560	AC006329.1
561	AC006333.2
562	AC006357.1
563	AC006369.1
564	AC006435.1
565	AC006435.2
566	AC006435.3
567	AC006441.1
568	AC006441.3
569	AC006441.4
570	AC006449.1
571	AC006449.2
572	AC006449.3
573	AC006449.5
574	AC006449.6
575	AC006450.2
576	AC006450.3
577	AC006455.1
578	AC006460.1
579	AC006480.2
580	AC006482.1
581	AC006483.2
582	AC006487.1
583	AC006487.2
584	AC006504.1
585	AC006504.5
586	AC006511.4
587	AC006547.1
588	AC006547.2
589	AC006547.3
590	AC006581.2
591	AC006942.1
592	AC006946.2
593	AC006960.2
594	AC006960.3
595	AC006967.3
596	AC006974.2
597	AC007001.1
598	AC007014.1
599	AC007032.1
600	AC007036.1
601	AC007038.1
602	AC007038.2
603	AC007040.1
604	AC007040.2
605	AC007064.2
606	AC007114.1
607	AC007114.2
608	AC007126.1
609	AC007159.1
610	AC007163.1
611	AC007179.2
612	AC007182.1
613	AC007193.1
614	AC007193.3
615	AC007207.2
616	AC007216.1
617	AC007216.2
618	AC007216.4
619	AC007220.1
620	AC007228.2
621	AC007240.1
622	AC007249.1
623	AC007249.2
624	AC007250.1
625	AC007255.1
626	AC007262.2
627	AC007271.1
628	AC007272.1
629	AC007277.1
630	AC007285.1
631	AC007285.2
632	AC007292.1
633	AC007292.2
634	AC007292.3
635	AC007298.1
636	AC007298.2
637	AC007308.1
638	AC007314.1
639	AC007319.1
640	AC007325.1
641	AC007325.2
642	AC007325.4
643	AC007326.2
644	AC007326.4
645	AC007336.1
646	AC007342.4
647	AC007342.5
648	AC007344.1
649	AC007349.3
650	AC007349.4
651	AC007364.1
652	AC007365.1
653	AC007370.1
654	AC007370.2
655	AC007375.3
656	AC007376.2
657	AC007381.1
658	AC007383.2
659	AC007383.3
660	AC007384.1
661	AC007388.1
662	AC007389.3
663	AC007389.5
664	AC007391.1
665	AC007402.1
666	AC007405.1
667	AC007405.3
668	AC007406.3
669	AC007406.4
670	AC007422.1
671	AC007422.2
672	AC007431.2
673	AC007448.3
674	AC007450.1
675	AC007485.1
676	AC007491.1
677	AC007493.1
678	AC007494.2
679	AC007495.1
680	AC007495.2
681	AC007496.1
682	AC007513.1
683	AC007529.1
684	AC007529.2
685	AC007541.1
686	AC007552.2
687	AC007556.1
688	AC007557.2
689	AC007557.3
690	AC007563.2
691	AC007566.1
692	AC007569.1
693	AC007570.1
694	AC007595.1
695	AC007603.1
696	AC007608.3
697	AC007610.1
698	AC007611.1
699	AC007613.1
700	AC007614.1
701	AC007619.1
702	AC007620.2
703	AC007620.3
704	AC007622.2
705	AC007638.1
706	AC007638.2
707	AC007655.1
708	AC007656.1
709	AC007663.2
710	AC007663.3
711	AC007666.1
712	AC007679.1
713	AC007681.1
714	AC007686.2
715	AC007686.3
716	AC007687.1
717	AC007688.2
718	AC007728.2
719	AC007743.1
720	AC007749.1
721	AC007750.1
722	AC007773.1
723	AC007785.3
724	AC007786.1
725	AC007786.2
726	AC007795.1
727	AC007823.1
728	AC007846.1
729	AC007848.1
730	AC007878.1
731	AC007879.1
732	AC007879.2
733	AC007879.3
734	AC007881.2
735	AC007881.3
736	AC007906.2
737	AC007920.2
738	AC007922.1
739	AC007938.1
740	AC007938.2
741	AC007938.3
742	AC007950.2
743	AC007952.1
744	AC007952.4
745	AC007952.5
746	AC007952.6
747	AC007952.7
748	AC007953.1
749	AC007966.1
750	AC007991.3
751	AC007991.4
752	AC007993.3
753	AC007998.3
754	AC007998.4
755	AC008011.2
756	AC008014.1
757	AC008033.3
758	AC008035.1
759	AC008040.1
760	AC008040.5
761	AC008050.1
762	AC008056.2
763	AC008063.1
764	AC008063.2
765	AC008067.1
766	AC008073.1
767	AC008073.3
768	AC008074.1
769	AC008074.3
770	AC008079.2
771	AC008080.1
772	AC008083.2
773	AC008083.3
774	AC008105.1
775	AC008105.3
776	AC008114.1
777	AC008115.1
778	AC008115.4
779	AC008121.2
780	AC008121.3
781	AC008124.1
782	AC008149.1
783	AC008243.1
784	AC008250.1
785	AC008264.2
786	AC008267.5
787	AC008269.1
788	AC008269.2
789	AC008277.1
790	AC008278.2
791	AC008280.3
792	AC008392.1
793	AC008393.1
794	AC008397.1
795	AC008397.2
796	AC008403.2
797	AC008403.3
798	AC008406.3
799	AC008429.1
800	AC008429.3
801	AC008434.1
802	AC008438.1
803	AC008440.1
804	AC008440.2
805	AC008440.3
806	AC008443.2
807	AC008443.3
808	AC008443.4
809	AC008443.5
810	AC008443.6
811	AC008467.1
812	AC008474.1
813	AC008494.2
814	AC008494.3
815	AC008496.2
816	AC008514.1
817	AC008522.1
818	AC008534.1
819	AC008537.2
820	AC008537.4
821	AC008543.1
822	AC008543.4
823	AC008543.5
824	AC008549.2
825	AC008551.1
826	AC008554.1
827	AC008555.1
828	AC008555.2
829	AC008555.3
830	AC008555.5
831	AC008556.1
832	AC008569.1
833	AC008572.1
834	AC008575.1
835	AC008581.1
836	AC008581.2
837	AC008591.1
838	AC008592.4
839	AC008592.5
840	AC008608.2
841	AC008609.1
842	AC008610.1
843	AC008619.1
844	AC008622.2
845	AC008629.1
846	AC008637.1
847	AC008649.1
848	AC008649.2
849	AC008655.2
850	AC008667.1
851	AC008676.1
852	AC008686.1
853	AC008687.3
854	AC008687.4
855	AC008691.1
856	AC008705.1
857	AC008731.1
858	AC008735.2
859	AC008735.3
860	AC008735.4
861	AC008736.1
862	AC008738.2
863	AC008738.3
864	AC008738.4
865	AC008741.2
866	AC008747.1
867	AC008750.1
868	AC008750.2
869	AC008750.4
870	AC008750.7
871	AC008752.1
872	AC008752.2
873	AC008758.4
874	AC008758.6
875	AC008759.2
876	AC008759.3
877	AC008760.1
878	AC008761.1
879	AC008763.1
880	AC008764.3
881	AC008764.6
882	AC008764.8
883	AC008770.2
884	AC008771.1
885	AC008781.1
886	AC008781.2
887	AC008794.1
888	AC008799.2
889	AC008825.1
890	AC008840.1
891	AC008870.3
892	AC008870.4
893	AC008875.1
894	AC008885.2
895	AC008892.1
896	AC008894.2
897	AC008897.2
898	AC008897.3
899	AC008906.1
900	AC008906.2
901	AC008914.1
902	AC008915.2
903	AC008937.3
904	AC008938.1
905	AC008945.1
906	AC008946.1
907	AC008957.1
908	AC008957.2
909	AC008966.1
910	AC008966.2
911	AC008972.1
912	AC008972.2
913	AC008992.1
914	AC009005.1
915	AC009019.1
916	AC009021.1
917	AC009021.2
918	AC009034.1
919	AC009041.2
920	AC009053.2
921	AC009060.1
922	AC009061.1
923	AC009061.2
924	AC009063.2
925	AC009065.1
926	AC009065.3
927	AC009065.4
928	AC009065.6
929	AC009065.8
930	AC009081.1
931	AC009087.1
932	AC009088.1
933	AC009088.2
934	AC009088.3
935	AC009090.2
936	AC009090.3
937	AC009093.1
938	AC009093.2
939	AC009093.6
940	AC009095.1
941	AC009097.2
942	AC009097.3
943	AC009097.4
944	AC009102.2
945	AC009107.2
946	AC009108.3
947	AC009110.1
948	AC009113.1
949	AC009118.2
950	AC009118.3
951	AC009119.1
952	AC009119.2
953	AC009119.3
954	AC009120.3
955	AC009120.4
956	AC009120.5
957	AC009121.1
958	AC009121.2
959	AC009123.1
960	AC009126.1
961	AC009133.1
962	AC009133.2
963	AC009133.3
964	AC009133.4
965	AC009137.1
966	AC009139.1
967	AC009139.2
968	AC009148.1
969	AC009158.1
970	AC009159.2
971	AC009159.3
972	AC009163.6
973	AC009163.7
974	AC009166.1
975	AC009171.2
976	AC009185.1
977	AC009226.1
978	AC009227.2
979	AC009228.1
980	AC009229.2
981	AC009229.3
982	AC009234.1
983	AC009237.14
984	AC009237.15
985	AC009242.1
986	AC009262.1
987	AC009264.1
988	AC009271.1
989	AC009275.1
990	AC009283.1
991	AC009292.1
992	AC009299.3
993	AC009303.2
994	AC009309.1
995	AC009312.1
996	AC009313.1
997	AC009318.1
998	AC009318.2
999	AC009318.3
1000	AC009318.4
1001	AC009320.1
1002	AC009336.2
1003	AC009403.1
1004	AC009404.1
1005	AC009414.2
1006	AC009432.1
1007	AC009446.1
1008	AC009468.2
1009	AC009495.1
1010	AC009495.2
1011	AC009495.3
1012	AC009501.1
1013	AC009502.1
1014	AC009505.1
1015	AC009506.1
1016	AC009509.1
1017	AC009509.4
1018	AC009511.2
1019	AC009518.1
1020	AC009542.1
1021	AC009549.1
1022	AC009554.1
1023	AC009558.1
1024	AC009560.1
1025	AC009563.1
1026	AC009567.1
1027	AC009570.1
1028	AC009623.1
1029	AC009630.1
1030	AC009630.2
1031	AC009630.3
1032	AC009652.2
1033	AC009654.1
1034	AC009686.2
1035	AC009690.1
1036	AC009690.2
1037	AC009720.1
1038	AC009743.1
1039	AC009779.2
1040	AC009779.3
1041	AC009779.5
1042	AC009802.1
1043	AC009803.1
1044	AC009803.2
1045	AC009804.2
1046	AC009812.1
1047	AC009812.3
1048	AC009812.4
1049	AC009831.1
1050	AC009902.2
1051	AC009902.3
1052	AC009908.1
1053	AC009948.1
1054	AC009948.3
1055	AC009948.4
1056	AC009950.1
1057	AC009955.2
1058	AC009955.3
1059	AC009955.4
1060	AC009961.1
1061	AC009962.1
1062	AC009965.1
1063	AC009970.1
1064	AC009974.1
1065	AC009975.1
1066	AC009975.2
1067	AC009988.1
1068	AC010096.1
1069	AC010099.4
1070	AC010105.1
1071	AC010127.1
1072	AC010132.4
1073	AC010136.1
1074	AC010149.1
1075	AC010157.1
1076	AC010163.1
1077	AC010163.2
1078	AC010173.1
1079	AC010175.1
1080	AC010181.1
1081	AC010181.2
1082	AC010185.1
1083	AC010186.1
1084	AC010198.1
1085	AC010201.1
1086	AC010201.2
1087	AC010203.2
1088	AC010205.1
1089	AC010207.1
1090	AC010226.1
1091	AC010240.3
1092	AC010245.1
1093	AC010245.2
1094	AC010247.2
1095	AC010255.1
1096	AC010255.3
1097	AC010261.1
1098	AC010261.2
1099	AC010266.2
1100	AC010267.1
1101	AC010271.1
1102	AC010271.2
1103	AC010273.1
1104	AC010273.2
1105	AC010275.1
1106	AC010280.1
1107	AC010280.2
1108	AC010280.3
1109	AC010300.1
1110	AC010307.2
1111	AC010319.3
1112	AC010319.4
1113	AC010320.1
1114	AC010320.2
1115	AC010320.4
1116	AC010323.1
1117	AC010325.1
1118	AC010325.2
1119	AC010327.3
1120	AC010327.4
1121	AC010328.1
1122	AC010329.1
1123	AC010331.1
1124	AC010335.1
1125	AC010336.1
1126	AC010336.2
1127	AC010336.3
1128	AC010336.4
1129	AC010336.6
1130	AC010343.3
1131	AC010359.1
1132	AC010387.1
1133	AC010401.1
1134	AC010420.1
1135	AC010422.1
1136	AC010422.2
1137	AC010422.3
1138	AC010422.6
1139	AC010424.3
1140	AC010451.2
1141	AC010457.1
1142	AC010478.1
1143	AC010486.2
1144	AC010486.3
1145	AC010487.2
1146	AC010491.1
1147	AC010501.1
1148	AC010503.4
1149	AC010504.1
1150	AC010511.1
1151	AC010519.1
1152	AC010524.1
1153	AC010525.1
1154	AC010531.3
1155	AC010531.6
1156	AC010531.7
1157	AC010536.1
1158	AC010536.3
1159	AC010538.1
1160	AC010542.2
1161	AC010542.4
1162	AC010542.5
1163	AC010547.1
1164	AC010547.4
1165	AC010601.1
1166	AC010605.1
1167	AC010616.1
1168	AC010618.2
1169	AC010618.3
1170	AC010624.2
1171	AC010624.3
1172	AC010632.1
1173	AC010636.1
1174	AC010636.2
1175	AC010642.2
1176	AC010643.1
1177	AC010649.1
1178	AC010654.1
1179	AC010680.1
1180	AC010680.2
1181	AC010680.3
1182	AC010680.4
1183	AC010680.5
1184	AC010719.1
1185	AC010729.1
1186	AC010731.2
1187	AC010735.2
1188	AC010745.2
1189	AC010745.4
1190	AC010745.5
1191	AC010746.1
1192	AC010754.1
1193	AC010761.1
1194	AC010761.2
1195	AC010761.3
1196	AC010761.5
1197	AC010761.6
1198	AC010776.2
1199	AC010776.3
1200	AC010809.1
1201	AC010809.2
1202	AC010809.3
1203	AC010834.1
1204	AC010834.2
1205	AC010834.3
1206	AC010864.1
1207	AC010883.1
1208	AC010884.1
1209	AC010889.1
1210	AC010894.2
1211	AC010894.3
1212	AC010894.4
1213	AC010904.2
1214	AC010907.2
1215	AC010931.2
1216	AC010931.3
1217	AC010969.1
1218	AC010969.2
1219	AC010973.1
1220	AC010973.2
1221	AC010974.1
1222	AC010976.1
1223	AC010976.2
1224	AC010978.1
1225	AC010980.2
1226	AC010997.3
1227	AC010997.4
1228	AC010997.5
1229	AC010998.1
1230	AC010999.2
1231	AC011005.1
1232	AC011005.4
1233	AC011008.1
1234	AC011043.1
1235	AC011043.2
1236	AC011092.2
1237	AC011124.2
1238	AC011139.1
1239	AC011195.2
1240	AC011247.1
1241	AC011247.2
1242	AC011287.1
1243	AC011287.2
1244	AC011294.1
1245	AC011298.1
1246	AC011306.1
1247	AC011313.1
1248	AC011337.1
1249	AC011352.1
1250	AC011365.1
1251	AC011365.2
1252	AC011369.1
1253	AC011374.1
1254	AC011374.2
1255	AC011389.2
1256	AC011405.1
1257	AC011416.3
1258	AC011442.1
1259	AC011444.1
1260	AC011444.2
1261	AC011444.3
1262	AC011445.2
1263	AC011446.1
1264	AC011446.2
1265	AC011447.3
1266	AC011448.1
1267	AC011450.1
1268	AC011451.1
1269	AC011456.1
1270	AC011466.1
1271	AC011466.3
1272	AC011468.5
1273	AC011471.2
1274	AC011472.1
1275	AC011472.4
1276	AC011473.1
1277	AC011473.2
1278	AC011473.3
1279	AC011476.3
1280	AC011477.3
1281	AC011477.4
1282	AC011478.1
1283	AC011481.1
1284	AC011481.2
1285	AC011483.2
1286	AC011484.1
1287	AC011491.3
1288	AC011495.2
1289	AC011498.1
1290	AC011498.4
1291	AC011498.6
1292	AC011500.3
1293	AC011503.1
1294	AC011509.1
1295	AC011511.1
1296	AC011511.2
1297	AC011511.3
1298	AC011511.5
1299	AC011516.1
1300	AC011525.1
1301	AC011586.1
1302	AC011591.1
1303	AC011595.2
1304	AC011603.1
1305	AC011603.2
1306	AC011611.3
1307	AC011611.4
1308	AC011632.1
1309	AC011676.1
1310	AC011676.2
1311	AC011676.3
1312	AC011676.4
1313	AC011700.1
1314	AC011731.1
1315	AC011747.1
1316	AC011747.2
1317	AC011773.3
1318	AC011773.4
1319	AC011815.1
1320	AC011815.2
1321	AC011816.2
1322	AC011825.2
1323	AC011825.4
1324	AC011893.1
1325	AC011899.1
1326	AC011899.2
1327	AC011899.3
1328	AC011900.1
1329	AC011921.1
1330	AC011933.3
1331	AC011939.3
1332	AC011944.1
1333	AC011978.2
1334	AC011997.1
1335	AC012055.1
1336	AC012065.3
1337	AC012065.4
1338	AC012073.1
1339	AC012085.2
1340	AC012103.1
1341	AC012123.1
1342	AC012150.1
1343	AC012150.2
1344	AC012157.1
1345	AC012170.2
1346	AC012170.3
1347	AC012173.1
1348	AC012174.1
1349	AC012184.1
1350	AC012213.1
1351	AC012213.2
1352	AC012213.3
1353	AC012213.4
1354	AC012236.1
1355	AC012254.1
1356	AC012254.3
1357	AC012301.1
1358	AC012306.2
1359	AC012313.1
1360	AC012313.2
1361	AC012313.5
1362	AC012313.6
1363	AC012313.7
1364	AC012313.8
1365	AC012313.9
1366	AC012339.1
1367	AC012349.1
1368	AC012354.1
1369	AC012358.1
1370	AC012358.3
1371	AC012360.1
1372	AC012360.2
1373	AC012360.3
1374	AC012361.1
1375	AC012363.2
1376	AC012368.1
1377	AC012368.2
1378	AC012377.1
1379	AC012379.1
1380	AC012409.1
1381	AC012409.2
1382	AC012409.3
1383	AC012414.5
1384	AC012435.2
1385	AC012442.1
1386	AC012445.1
1387	AC012447.1
1388	AC012462.3
1389	AC012464.1
1390	AC012464.3
1391	AC012467.1
1392	AC012467.2
1393	AC012485.2
1394	AC012485.3
1395	AC012494.1
1396	AC012506.4
1397	AC012508.1
1398	AC012508.2
1399	AC012510.1
1400	AC012511.1
1401	AC012531.1
1402	AC012555.1
1403	AC012557.1
1404	AC012557.2
1405	AC012560.1
1406	AC012568.1
1407	AC012593.1
1408	AC012594.1
1409	AC012603.1
1410	AC012613.1
1411	AC012613.2
1412	AC012615.1
1413	AC012615.2
1414	AC012615.3
1415	AC012615.5
1416	AC012617.1
1417	AC012625.1
1418	AC012629.2
1419	AC012636.1
1420	AC012640.1
1421	AC012640.2
1422	AC012640.3
1423	AC012640.4
1424	AC012645.1
1425	AC012645.2
1426	AC012645.3
1427	AC012645.4
1428	AC012651.1
1429	AC012668.3
1430	AC013264.1
1431	AC013269.1
1432	AC013270.1
1433	AC013271.1
1434	AC013275.1
1435	AC013356.2
1436	AC013356.3
1437	AC013391.3
1438	AC013394.1
1439	AC013400.1
1440	AC013401.1
1441	AC013402.2
1442	AC013403.2
1443	AC013436.1
1444	AC013437.1
1445	AC013451.1
1446	AC013451.2
1447	AC013468.1
1448	AC013470.2
1449	AC013472.3
1450	AC013553.3
1451	AC013553.4
1452	AC013565.1
1453	AC013565.3
1454	AC013643.2
1455	AC013644.1
1456	AC013652.1
1457	AC013652.2
1458	AC013714.1
1459	AC013726.1
1460	AC013731.1
1461	AC013799.1
1462	AC015468.3
1463	AC015574.1
1464	AC015660.1
1465	AC015660.2
1466	AC015660.3
1467	AC015660.4
1468	AC015674.1
1469	AC015688.6
1470	AC015689.1
1471	AC015712.1
1472	AC015712.2
1473	AC015712.4
1474	AC015712.7
1475	AC015722.2
1476	AC015726.1
1477	AC015726.2
1478	AC015727.1
1479	AC015771.1
1480	AC015802.1
1481	AC015802.4
1482	AC015802.6
1483	AC015813.1
1484	AC015813.3
1485	AC015813.4
1486	AC015818.2
1487	AC015818.4
1488	AC015818.8
1489	AC015818.9
1490	AC015819.1
1491	AC015819.2
1492	AC015845.2
1493	AC015849.1
1494	AC015849.3
1495	AC015849.5
1496	AC015908.2
1497	AC015909.1
1498	AC015909.2
1499	AC015909.4
1500	AC015911.2
1501	AC015911.5
1502	AC015911.6
1503	AC015912.1
1504	AC015912.3
1505	AC015914.1
1506	AC015917.2
1507	AC015921.1
1508	AC015922.4
1509	AC015923.1
1510	AC015936.1
1511	AC015961.2
1512	AC015967.1
1513	AC015971.1
1514	AC015982.1
1515	AC015987.1
1516	AC016027.1
1517	AC016065.1
1518	AC016074.1
1519	AC016134.1
1520	AC016205.1
1521	AC016229.1
1522	AC016229.2
1523	AC016245.1
1524	AC016252.1
1525	AC016257.1
1526	AC016355.1
1527	AC016394.1
1528	AC016394.2
1529	AC016395.1
1530	AC016396.2
1531	AC016405.2
1532	AC016405.3
1533	AC016493.1
1534	AC016526.4
1535	AC016550.3
1536	AC016575.1
1537	AC016576.1
1538	AC016588.1
1539	AC016588.2
1540	AC016590.1
1541	AC016590.3
1542	AC016596.1
1543	AC016629.2
1544	AC016642.1
1545	AC016651.1
1546	AC016687.2
1547	AC016687.3
1548	AC016700.3
1549	AC016705.1
1550	AC016705.2
1551	AC016708.1
1552	AC016717.2
1553	AC016722.1
1554	AC016722.2
1555	AC016722.3
1556	AC016723.1
1557	AC016727.1
1558	AC016737.1
1559	AC016737.2
1560	AC016738.1
1561	AC016738.2
1562	AC016745.1
1563	AC016745.2
1564	AC016746.1
1565	AC016747.2
1566	AC016773.1
1567	AC016813.1
1568	AC016820.1
1569	AC016825.1
1570	AC016831.1
1571	AC016831.5
1572	AC016831.7
1573	AC016866.1
1574	AC016876.1
1575	AC016876.3
1576	AC016877.1
1577	AC016877.3
1578	AC016885.1
1579	AC016885.2
1580	AC016903.2
1581	AC016907.2
1582	AC016910.1
1583	AC016924.1
1584	AC016957.2
1585	AC016993.1
1586	AC017000.1
1587	AC017002.1
1588	AC017002.3
1589	AC017002.5
1590	AC017006.2
1591	AC017007.5
1592	AC017033.1
1593	AC017048.2
1594	AC017067.1
1595	AC017071.1
1596	AC017074.1
1597	AC017076.1
1598	AC017083.1
1599	AC017083.2
1600	AC017091.1
1601	AC017100.1
1602	AC017101.1
1603	AC018358.1
1604	AC018362.1
1605	AC018362.2
1606	AC018410.2
1607	AC018413.1
1608	AC018462.1
1609	AC018464.1
1610	AC018467.1
1611	AC018521.2
1612	AC018521.4
1613	AC018521.6
1614	AC018521.7
1615	AC018529.1
1616	AC018529.2
1617	AC018541.1
1618	AC018553.1
1619	AC018553.2
1620	AC018554.1
1621	AC018554.3
1622	AC018557.1
1623	AC018557.2
1624	AC018558.3
1625	AC018618.1
1626	AC018635.2
1627	AC018638.6
1628	AC018638.7
1629	AC018645.2
1630	AC018647.1
1631	AC018647.2
1632	AC018648.1
1633	AC018653.3
1634	AC018682.1
1635	AC018690.1
1636	AC018692.1
1637	AC018695.2
1638	AC018697.1
1639	AC018716.1
1640	AC018716.2
1641	AC018731.1
1642	AC018754.1
1643	AC018755.1
1644	AC018761.1
1645	AC018761.2
1646	AC018761.3
1647	AC018761.4
1648	AC018766.1
1649	AC018767.2
1650	AC018767.3
1651	AC018781.1
1652	AC018797.2
1653	AC018809.2
1654	AC018816.1
1655	AC018845.1
1656	AC018845.3
1657	AC018861.2
1658	AC018866.1
1659	AC018904.1
1660	AC018946.1
1661	AC018980.1
1662	AC019055.1
1663	AC019064.1
1664	AC019068.1
1665	AC019069.1
1666	AC019077.1
1667	AC019117.1
1668	AC019117.2
1669	AC019129.2
1670	AC019131.1
1671	AC019131.2
1672	AC019163.1
1673	AC019171.1
1674	AC019186.1
1675	AC019193.2
1676	AC019193.3
1677	AC019197.1
1678	AC019205.1
1679	AC019209.3
1680	AC019254.1
1681	AC019257.2
1682	AC019270.1
1683	AC019294.3
1684	AC019330.1
1685	AC020558.1
1686	AC020559.1
1687	AC020571.1
1688	AC020594.1
1689	AC020611.2
1690	AC020612.3
1691	AC020637.1
1692	AC020651.1
1693	AC020656.1
1694	AC020656.2
1695	AC020658.2
1696	AC020659.1
1697	AC020659.2
1698	AC020661.1
1699	AC020661.2
1700	AC020661.3
1701	AC020703.1
1702	AC020704.1
1703	AC020741.1
1704	AC020743.1
1705	AC020763.1
1706	AC020765.2
1707	AC020779.2
1708	AC020891.2
1709	AC020900.1
1710	AC020907.1
1711	AC020907.3
1712	AC020909.2
1713	AC020909.3
1714	AC020910.4
1715	AC020911.1
1716	AC020911.2
1717	AC020912.1
1718	AC020913.1
1719	AC020913.3
1720	AC020915.1
1721	AC020915.3
1722	AC020916.1
1723	AC020917.3
1724	AC020922.2
1725	AC020922.3
1726	AC020922.4
1727	AC020928.1
1728	AC020928.2
1729	AC020928.3
1730	AC020934.2
1731	AC020978.3
1732	AC020978.5
1733	AC021016.3
1734	AC021028.1
1735	AC021054.1
1736	AC021066.1
1737	AC021072.1
1738	AC021086.1
1739	AC021087.1
1740	AC021088.1
1741	AC021092.1
1742	AC021097.1
1743	AC021127.1
1744	AC021146.12
1745	AC021151.1
1746	AC021188.1
1747	AC021192.1
1748	AC021205.3
1749	AC021218.1
1750	AC021224.1
1751	AC021231.1
1752	AC021237.1
1753	AC021242.3
1754	AC021321.1
1755	AC021351.1
1756	AC021382.1
1757	AC021422.1
1758	AC021483.1
1759	AC021483.2
1760	AC021491.1
1761	AC021491.4
1762	AC021504.1
1763	AC021546.1
1764	AC021594.2
1765	AC021660.2
1766	AC021683.1
1767	AC021683.2
1768	AC021683.3
1769	AC021733.1
1770	AC021736.1
1771	AC021739.2
1772	AC021739.3
1773	AC021739.4
1774	AC021739.5
1775	AC021744.1
1776	AC021752.1
1777	AC021755.3
1778	AC021851.1
1779	AC021860.1
1780	AC021915.1
1781	AC021979.1
1782	AC022001.2
1783	AC022001.3
1784	AC022007.1
1785	AC022017.1
1786	AC022021.1
1787	AC022028.2
1788	AC022031.1
1789	AC022034.2
1790	AC022075.1
1791	AC022075.3
1792	AC022079.2
1793	AC022081.1
1794	AC022087.1
1795	AC022092.1
1796	AC022098.1
1797	AC022098.3
1798	AC022098.4
1799	AC022101.1
1800	AC022113.1
1801	AC022113.2
1802	AC022126.1
1803	AC022144.1
1804	AC022148.1
1805	AC022148.2
1806	AC022154.1
1807	AC022166.2
1808	AC022167.1
1809	AC022167.2
1810	AC022167.3
1811	AC022167.4
1812	AC022167.5
1813	AC022182.1
1814	AC022182.2
1815	AC022196.1
1816	AC022201.2
1817	AC022211.2
1818	AC022217.2
1819	AC022239.1
1820	AC022240.1
1821	AC022274.1
1822	AC022294.1
1823	AC022296.3
1824	AC022306.2
1825	AC022364.1
1826	AC022382.1
1827	AC022387.1
1828	AC022390.1
1829	AC022395.1
1830	AC022398.1
1831	AC022400.1
1832	AC022400.6
1833	AC022400.7
1834	AC022424.1
1835	AC022509.1
1836	AC022509.2
1837	AC022509.3
1838	AC022509.4
1839	AC022517.1
1840	AC022523.3
1841	AC022535.1
1842	AC022540.1
1843	AC022558.3
1844	AC022568.1
1845	AC022601.1
1846	AC022613.1
1847	AC022613.2
1848	AC022639.1
1849	AC022679.1
1850	AC022690.2
1851	AC022706.1
1852	AC022710.1
1853	AC022726.2
1854	AC022730.4
1855	AC022733.2
1856	AC022762.2
1857	AC022778.1
1858	AC022784.1
1859	AC022784.2
1860	AC022784.3
1861	AC022784.6
1862	AC022784.7
1863	AC022784.8
1864	AC022796.1
1865	AC022809.1
1866	AC022816.1
1867	AC022858.1
1868	AC022893.1
1869	AC022893.2
1870	AC022893.3
1871	AC022915.1
1872	AC022915.2
1873	AC022916.1
1874	AC022929.1
1875	AC022929.2
1876	AC022960.1
1877	AC022966.1
1878	AC022973.2
1879	AC022973.4
1880	AC023024.1
1881	AC023034.1
1882	AC023043.1
1883	AC023051.1
1884	AC023055.1
1885	AC023128.1
1886	AC023136.1
1887	AC023137.1
1888	AC023154.1
1889	AC023157.3
1890	AC023194.3
1891	AC023200.1
1892	AC023202.1
1893	AC023300.2
1894	AC023302.1
1895	AC023310.4
1896	AC023355.1
1897	AC023389.1
1898	AC023403.1
1899	AC023421.2
1900	AC023469.1
1901	AC023481.1
1902	AC023490.3
1903	AC023491.2
1904	AC023509.2
1905	AC023509.3
1906	AC023509.4
1907	AC023510.1
1908	AC023510.2
1909	AC023590.1
1910	AC023632.2
1911	AC023794.1
1912	AC023794.2
1913	AC023794.3
1914	AC023794.7
1915	AC023796.2
1916	AC023813.3
1917	AC023813.4
1918	AC023824.1
1919	AC023824.4
1920	AC023824.5
1921	AC023830.1
1922	AC023830.2
1923	AC023866.1
1924	AC023905.1
1925	AC023906.2
1926	AC023906.3
1927	AC023906.4
1928	AC023906.5
1929	AC023908.3
1930	AC023932.1
1931	AC023946.1
1932	AC023983.1
1933	AC023983.2
1934	AC024022.1
1935	AC024060.1
1936	AC024075.3
1937	AC024132.1
1938	AC024145.1
1939	AC024230.1
1940	AC024243.1
1941	AC024257.3
1942	AC024257.4
1943	AC024257.5
1944	AC024267.1
1945	AC024267.6
1946	AC024270.4
1947	AC024337.1
1948	AC024337.2
1949	AC024361.2
1950	AC024361.3
1951	AC024475.1
1952	AC024475.3
1953	AC024475.4
1954	AC024560.1
1955	AC024560.3
1956	AC024575.1
1957	AC024581.1
1958	AC024597.1
1959	AC024600.1
1960	AC024601.1
1961	AC024603.1
1962	AC024610.2
1963	AC024614.4
1964	AC024619.2
1965	AC024619.3
1966	AC024651.1
1967	AC024651.2
1968	AC024681.2
1969	AC024884.2
1970	AC024896.1
1971	AC024901.1
1972	AC024908.1
1973	AC024909.1
1974	AC024909.2
1975	AC024933.1
1976	AC024940.1
1977	AC024941.2
1978	AC025031.1
1979	AC025031.2
1980	AC025031.4
1981	AC025034.1
1982	AC025035.1
1983	AC025038.1
1984	AC025040.1
1985	AC025043.1
1986	AC025048.1
1987	AC025048.4
1988	AC025154.2
1989	AC025159.1
1990	AC025164.1
1991	AC025165.1
1992	AC025165.2
1993	AC025165.4
1994	AC025165.5
1995	AC025166.1
1996	AC025171.2
1997	AC025171.3
1998	AC025171.4
1999	AC025171.5
[truncated: 29,113 more rows]
