# Supplementary material for: Polarization disorder of decidual NK cells in unexplained recurrent spontaneous abortion revealed by single-cell transcriptome analysis
Source: Reprod Biol Endocrinol. 2022 Jul 27;20:108. doi: 10.1186/s12958-022-00980-9 (PMC9327377; doi:10.1186/s12958-022-00980-9)
Supplement: Supplementary file 2 — Additional file 2: Supplement Table 2. Marker genes significantly expressed by each cell cluster. [file 12958_2022_980_MOESM2_ESM.xls]

## Sheet: Supplement table 2
	p_val	avg_logFC	pct.1	pct.2	p_val_adj	cluster	gene	pct_FC
IGFBP5	0	1.40752	0.989	0.686	0	0	IGFBP5	1.44169
VCAN	0	1.18505	1	0.738	0	0	VCAN	1.35501
PAPPA	0	1.06724	0.992	0.637	0	0	PAPPA	1.5573
COL15A1	0	0.996291	0.992	0.608	0	0	COL15A1	1.63158
MMP2	0	0.948537	1	0.852	0	0	MMP2	1.17371
APOD	0	0.906167	1	0.813	0	0	APOD	1.23001
SERPINF1	0	0.892393	0.973	0.512	0	0	SERPINF1	1.90039
ID4	0	0.864517	0.976	0.595	0	0	ID4	1.64034
CYP1B1	0	0.846166	0.928	0.59	0	0	CYP1B1	1.57288
ADAMTS5	0	0.838331	0.997	0.782	0	0	ADAMTS5	1.27494
ALDH1A3	0	0.832654	0.923	0.483	0	0	ALDH1A3	1.91097
IGFBP6	0	0.827286	0.984	0.556	0	0	IGFBP6	1.76978
PLA2G2A	0	0.824305	0.717	0.312	0	0	PLA2G2A	2.29808
TGM2	0	0.822915	1	0.796	0	0	TGM2	1.25628
HSPB6	0	0.81275	0.999	0.759	0	0	HSPB6	1.31621
GAS1	0	0.805294	0.998	0.772	0	0	GAS1	1.29275
CPXM1	0	0.799586	0.999	0.693	0	0	CPXM1	1.44156
C3	0	0.792294	0.981	0.67	0	0	C3	1.46418
BTBD3	0	0.781298	0.993	0.675	0	0	BTBD3	1.47111
P2RY14	0	0.757536	0.981	0.65	0	0	P2RY14	1.50923
RDH10	0	0.754493	0.99	0.653	0	0	RDH10	1.51608
FBN1	0	0.751067	0.997	0.667	0	0	FBN1	1.49475
COL6A3	0	0.750163	0.994	0.611	0	0	COL6A3	1.62684
IGFBP4	0	0.746377	1	0.838	0	0	IGFBP4	1.19332
ADAMTS1	0	0.726209	0.989	0.696	0	0	ADAMTS1	1.42098
EFEMP1	0	0.700624	0.99	0.712	0	0	EFEMP1	1.39045
TAGLN	0	0.700178	0.967	0.506	0	0	TAGLN	1.91107
IRS2	0	0.699601	0.997	0.72	0	0	IRS2	1.38472
COL1A2	0	0.695955	1	0.698	0	0	COL1A2	1.43266
OSR2	0	0.689029	0.948	0.583	0	0	OSR2	1.62607
CRISPLD2	0	0.681676	0.999	0.716	0	0	CRISPLD2	1.39525
PID1	0	0.680752	0.989	0.697	0	0	PID1	1.41894
TRPC4	0	0.679774	0.976	0.539	0	0	TRPC4	1.81076
FBLN2	0	0.67348	0.996	0.676	0	0	FBLN2	1.47337
SPOCK1	0	0.671814	0.998	0.768	0	0	SPOCK1	1.29948
DKK1	0	0.662807	0.983	0.705	0	0	DKK1	1.39433
LAMA4	0	0.662311	0.992	0.697	0	0	LAMA4	1.42324
ALDH1A2	0	0.661733	0.987	0.661	0	0	ALDH1A2	1.49319
SCARA5	0	0.655841	0.991	0.675	0	0	SCARA5	1.46815
IGFBP2	0	0.628882	0.999	0.669	0	0	IGFBP2	1.49327
MEDAG	0	0.625908	0.914	0.529	0	0	MEDAG	1.72779
S1PR3	0	0.624217	0.928	0.486	0	0	S1PR3	1.90947
CHST2	0	0.622001	0.997	0.777	0	0	CHST2	1.28314
CALD1	0	0.612091	1	0.766	0	0	CALD1	1.30548
C11orf96	0	0.609407	0.991	0.705	0	0	C11orf96	1.40567
CXCL12	0	0.605312	0.868	0.55	0	0	CXCL12	1.57818
TIMP1	0	0.601877	0.997	0.795	0	0	TIMP1	1.25409
ADRA2C	0	0.577621	0.941	0.555	0	0	ADRA2C	1.6955
FBXO32	0	0.567723	0.927	0.642	0	0	FBXO32	1.44393
IGFBP3	0	0.564113	0.993	0.88	0	0	IGFBP3	1.12841
CYR61	0	0.562631	0.905	0.517	0	0	CYR61	1.75048
AC027288.3	0	0.558497	0.993	0.75	0	0	AC027288.3	1.324
AOX1	0	0.54649	0.891	0.514	0	0	AOX1	1.73346
HAND2	0	0.545135	0.993	0.691	0	0	HAND2	1.43705
RORB	0	0.540979	0.992	0.709	0	0	RORB	1.39915
ISLR	0	0.540454	0.999	0.782	0	0	ISLR	1.27749
IL6ST	0	0.537024	0.996	0.792	0	0	IL6ST	1.25758
OMD	0	0.536851	0.984	0.618	0	0	OMD	1.59223
EGFR	0	0.534487	0.951	0.649	0	0	EGFR	1.46533
CTSK	0	0.532664	0.991	0.689	0	0	CTSK	1.43832
PLPP1	0	0.530873	0.992	0.741	0	0	PLPP1	1.33873
THBS1	0	0.52363	0.932	0.594	0	0	THBS1	1.56902
F3	0	0.520173	0.984	0.716	0	0	F3	1.3743
ANGPTL1	0	0.509275	0.852	0.443	0	0	ANGPTL1	1.92325
COL1A1	0	0.505512	1	0.758	0	0	COL1A1	1.31926
RNF150	0	0.501774	0.841	0.515	0	0	RNF150	1.63301
CLMP	0	0.499857	0.985	0.68	0	0	CLMP	1.44853
IGF1	0	0.492913	0.952	0.588	0	0	IGF1	1.61905
RGMA	0	0.491692	0.807	0.4	0	0	RGMA	2.0175
TPM1	0	0.484447	0.98	0.703	0	0	TPM1	1.39403
CD55	0	0.483686	0.987	0.773	0	0	CD55	1.27684
DCN	0	0.480403	1	0.951	0	0	DCN	1.05152
VCAM1	0	0.477077	0.88	0.453	0	0	VCAM1	1.9426
SOX4	0	0.475104	0.966	0.695	0	0	SOX4	1.38993
LINC02349	0	0.469009	0.885	0.394	0	0	LINC02349	2.24619
THSD7A	0	0.464567	0.991	0.711	0	0	THSD7A	1.39381
GNG4	0	0.463904	0.964	0.665	0	0	GNG4	1.44962
FBLN5	0	0.460503	0.979	0.696	0	0	FBLN5	1.40661
COL5A2	0	0.458951	0.983	0.628	0	0	COL5A2	1.56529
TIMP3	0	0.45869	1	0.944	0	0	TIMP3	1.05932
TFPI	0	0.455687	0.997	0.781	0	0	TFPI	1.27657
SOD3	0	0.45504	0.906	0.476	0	0	SOD3	1.90336
SH3D19	0	0.441253	0.943	0.616	0	0	SH3D19	1.53084
LTBP1	0	0.430762	0.982	0.642	0	0	LTBP1	1.5296
NNMT	0	0.424523	0.953	0.67	0	0	NNMT	1.42239
PRDM1	0	0.423544	0.982	0.762	0	0	PRDM1	1.28871
FGF7	0	0.422575	0.778	0.37	0	0	FGF7	2.1027
LUM	0	0.420809	1	0.934	0	0	LUM	1.07066
APCDD1	0	0.41971	0.96	0.606	0	0	APCDD1	1.58416
ADAMTSL4	0	0.418683	0.973	0.715	0	0	ADAMTSL4	1.36084
ALKAL2	0	0.418555	0.964	0.582	0	0	ALKAL2	1.65636
AVPR1A	0	0.412081	0.946	0.537	0	0	AVPR1A	1.76164
RARRES1	0	0.405462	0.89	0.527	0	0	RARRES1	1.6888
ANTXR1	0	0.397449	0.965	0.677	0	0	ANTXR1	1.42541
THBS2	0	0.396482	0.775	0.474	0	0	THBS2	1.63502
MAP3K5	0	0.395306	0.985	0.728	0	0	MAP3K5	1.35302
LGALS3	0	0.395303	1	0.897	0	0	LGALS3	1.11483
TGFBR3	0	0.394768	0.917	0.598	0	0	TGFBR3	1.53344
CILP	0	0.394672	0.944	0.634	0	0	CILP	1.48896
SPON2	0	0.394309	0.98	0.71	0	0	SPON2	1.38028
PDPN	0	0.390213	0.964	0.734	0	0	PDPN	1.31335
INSR	0	0.386438	0.976	0.707	0	0	INSR	1.38048
ADGRG2	2.13527e-06	0.38505	0.468	0.227	0.00427054	0	ADGRG2	2.06167
PAMR1	0	0.384112	0.982	0.684	0	0	PAMR1	1.43567
TSKU	0	0.382906	0.978	0.703	0	0	TSKU	1.39118
FGF10	0	0.3803	0.722	0.39	0	0	FGF10	1.85128
GFPT2	0	0.379616	0.94	0.585	0	0	GFPT2	1.60684
HAND2-AS1	0	0.376793	0.98	0.671	0	0	HAND2-AS1	1.46051
KREMEN1	0	0.374915	0.932	0.652	0	0	KREMEN1	1.42945
FAP	0	0.370866	0.967	0.672	0	0	FAP	1.43899
MFGE8	0	0.367792	0.995	0.746	0	0	MFGE8	1.33378
ARL4D	0	0.363602	0.839	0.524	0	0	ARL4D	1.60115
COL18A1	0	0.362932	0.984	0.666	0	0	COL18A1	1.47748
GALNT15	0	0.358926	0.983	0.728	0	0	GALNT15	1.35027
GJA1	0	0.357429	0.975	0.737	0	0	GJA1	1.32293
RBP1	0	0.35185	0.999	0.827	0	0	RBP1	1.20798
NAV3	0	0.348895	0.833	0.545	0	0	NAV3	1.52844
NLGN4X	0	0.348889	0.88	0.594	0	0	NLGN4X	1.48148
MME	0	0.348325	0.866	0.59	0	0	MME	1.4678
RNF152	0	0.346985	0.858	0.514	0	0	RNF152	1.66926
SPSB1	0	0.342166	0.966	0.722	0	0	SPSB1	1.33795
HTRA3	0	0.34183	0.96	0.498	0	0	HTRA3	1.92771
LEFTY2	0	0.337387	0.916	0.561	0	0	LEFTY2	1.6328
ITGB8	0	0.336847	0.955	0.695	0	0	ITGB8	1.3741
CFH	0	0.335127	0.971	0.717	0	0	CFH	1.35425
MUM1L1	0	0.331088	0.814	0.527	0	0	MUM1L1	1.54459
PROCR	0	0.32782	0.894	0.638	0	0	PROCR	1.40125
OSGIN2	0	0.323465	0.968	0.665	0	0	OSGIN2	1.45564
COL3A1	0	0.321738	0.999	0.686	0	0	COL3A1	1.45627
WNT2	0	0.318953	0.72	0.325	0	0	WNT2	2.21538
PDLIM1	0	0.318333	0.994	0.756	0	0	PDLIM1	1.31481
FMOD	0	0.315255	0.842	0.489	0	0	FMOD	1.72188
GREB1	0	0.31353	0.856	0.519	0	0	GREB1	1.64933
DPP6	0	0.311364	0.918	0.377	0	0	DPP6	2.43501
FST	0	0.307462	0.779	0.39	0	0	FST	1.99744
COL5A1	0	0.301196	0.951	0.623	0	0	COL5A1	1.52648
C1QTNF6	0	0.300122	0.966	0.684	0	0	C1QTNF6	1.41228
PEG3	0	0.299906	0.864	0.512	0	0	PEG3	1.6875
ADAMTS4	0	0.29837	0.886	0.564	0	0	ADAMTS4	1.57092
CAB39L	0	0.297647	0.986	0.712	0	0	CAB39L	1.38483
CYP4B1	0	0.295782	0.768	0.351	0	0	CYP4B1	2.18803
RSPO3	0	0.293113	0.862	0.453	0	0	RSPO3	1.90287
GPRC5B	0	0.290441	0.968	0.741	0	0	GPRC5B	1.30634
TBX3	0	0.289859	0.893	0.603	0	0	TBX3	1.48093
VGLL3	0	0.289428	0.866	0.61	0	0	VGLL3	1.41967
MARCKSL1	0	0.286094	0.927	0.657	0	0	MARCKSL1	1.41096
PILRA	0	0.284832	0.896	0.64	0	0	PILRA	1.4
PXDN	0	0.280366	0.976	0.729	0	0	PXDN	1.33882
GBP1	0	0.274344	0.962	0.755	0	0	GBP1	1.27417
TMEM35A	0	0.273922	0.796	0.5	0	0	TMEM35A	1.592
CDH11	0	0.26745	0.99	0.678	0	0	CDH11	1.46018
PLAT	0	0.266372	0.913	0.689	0	0	PLAT	1.32511
FERMT2	0	0.266176	0.992	0.734	0	0	FERMT2	1.3515
DSEL	0	0.265143	0.787	0.504	0	0	DSEL	1.56151
PAK3	0	0.261	0.742	0.397	0	0	PAK3	1.86902
P2RY1	0	0.260704	0.689	0.416	0	0	P2RY1	1.65625
ADAMTS9	0	0.25867	0.828	0.551	0	0	ADAMTS9	1.50272
DIRC3	0	0.255671	0.678	0.387	0	0	DIRC3	1.75194
RND3	0	0.252477	0.896	0.684	0	0	RND3	1.30994
TIMP31	0	1.48337	1	0.944	0	1	TIMP3	1.05932
DKK11	0	1.25893	0.998	0.706	0	1	DKK1	1.4136
APOD1	0	1.23757	1	0.815	0	1	APOD	1.22699
ADAMTS51	0	1.23751	0.998	0.785	0	1	ADAMTS5	1.27134
CHRDL1	0	1.21687	0.995	0.719	0	1	CHRDL1	1.38387
SCARA51	0	1.20225	0.999	0.678	0	1	SCARA5	1.47345
IGFBP21	0	1.16569	1	0.672	0	1	IGFBP2	1.4881
GAS11	0	1.16282	0.999	0.775	0	1	GAS1	1.28903
FBLN21	0	1.14607	0.998	0.679	0	1	FBLN2	1.46981
DCN1	0	1.11534	1	0.951	0	1	DCN	1.05152
F31	0	1.10823	0.997	0.717	0	1	F3	1.39052
TGM21	0	1.10741	1	0.798	0	1	TGM2	1.25313
FERMT21	0	1.09546	0.999	0.736	0	1	FERMT2	1.35734
RORB1	0	1.0847	0.999	0.711	0	1	RORB	1.40506
CAB39L1	0	1.07806	0.996	0.714	0	1	CAB39L	1.39496
LUM1	0	1.07654	1	0.934	0	1	LUM	1.07066
VCAN1	0	1.06226	0.999	0.741	0	1	VCAN	1.34818
CRISPLD21	0	1.05618	1	0.719	0	1	CRISPLD2	1.39082
HAND21	0	1.04046	0.999	0.693	0	1	HAND2	1.44156
CHST21	0	1.01728	1	0.78	0	1	CHST2	1.28205
CD248	0	1.01043	0.999	0.732	0	1	CD248	1.36475
BTBD31	0	1.008	0.997	0.679	0	1	BTBD3	1.46834
IGFBP41	0	0.999782	1	0.84	0	1	IGFBP4	1.19048
HAND2-AS11	0	0.993216	0.999	0.672	0	1	HAND2-AS1	1.48661
CDH111	0	0.985069	0.998	0.681	0	1	CDH11	1.46549
PAPPA1	0	0.980918	0.982	0.642	0	1	PAPPA	1.5296
RBP11	0	0.977804	0.999	0.829	0	1	RBP1	1.20507
AC027288.31	0	0.976768	0.997	0.752	0	1	AC027288.3	1.3258
PRLR	0	0.973674	1	0.757	0	1	PRLR	1.321
CALD11	0	0.967753	1	0.769	0	1	CALD1	1.30039
CPB1	0	0.966006	0.967	0.598	0	1	CPB1	1.61706
FAM89A	0	0.929115	0.998	0.756	0	1	FAM89A	1.32011
PLPP11	0	0.922333	0.999	0.743	0	1	PLPP1	1.34455
TMEM45A	0	0.91229	0.995	0.677	0	1	TMEM45A	1.46972
APCDD11	0	0.908668	0.99	0.606	0	1	APCDD1	1.63366
CPXM11	0	0.907625	1	0.696	0	1	CPXM1	1.43678
ADAMTS11	0	0.905091	0.99	0.7	0	1	ADAMTS1	1.41429
LAMA41	0	0.899423	0.997	0.7	0	1	LAMA4	1.42429
HSPB61	0	0.898066	1	0.762	0	1	HSPB6	1.31234
FBN11	0	0.888982	0.997	0.671	0	1	FBN1	1.48584
C1QTNF1	0	0.88306	0.997	0.705	0	1	C1QTNF1	1.41418
MAOB	0	0.881297	0.996	0.731	0	1	MAOB	1.36252
SPOCK11	0	0.87958	0.999	0.771	0	1	SPOCK1	1.29572
IGFBP61	0	0.876982	0.985	0.56	0	1	IGFBP6	1.75893
CHSY1	0	0.876421	0.995	0.76	0	1	CHSY1	1.30921
GNG41	0	0.870984	0.986	0.665	0	1	GNG4	1.48271
ATP2B4	0	0.860343	0.999	0.766	0	1	ATP2B4	1.30418
PDLIM11	0	0.856891	0.999	0.758	0	1	PDLIM1	1.31794
THSD7A1	0	0.853105	0.996	0.714	0	1	THSD7A	1.39496
ISLR1	0	0.85253	1	0.785	0	1	ISLR	1.27389
GALNT151	0	0.846542	0.993	0.729	0	1	GALNT15	1.36214
IGFBP1	0	0.839288	1	0.972	0	1	IGFBP1	1.02881
RGCC	0	0.835151	0.998	0.849	0	1	RGCC	1.1755
KREMEN11	0	0.830933	0.991	0.647	0	1	KREMEN1	1.53168
ITGB81	0	0.822694	0.99	0.693	0	1	ITGB8	1.42857
IRS21	0	0.81187	0.998	0.723	0	1	IRS2	1.38036
TSKU1	0	0.800558	0.993	0.704	0	1	TSKU	1.41051
CLMP1	0	0.795973	0.994	0.683	0	1	CLMP	1.45534
GJA11	0	0.789629	0.997	0.736	0	1	GJA1	1.35462
MFAP4	0	0.780298	0.992	0.707	0	1	MFAP4	1.40311
MFGE81	0	0.777026	0.998	0.749	0	1	MFGE8	1.33244
ADAMTS91	0	0.773344	0.931	0.54	0	1	ADAMTS9	1.72407
TFPI1	0	0.773215	0.999	0.784	0	1	TFPI	1.27423
GPRC5B1	0	0.758976	0.993	0.74	0	1	GPRC5B	1.34189
TWISTNB	0	0.757033	0.948	0.682	0	1	TWISTNB	1.39003
AOX11	0	0.749121	0.958	0.51	0	1	AOX1	1.87843
SIPA1L2	0	0.747992	0.987	0.685	0	1	SIPA1L2	1.44088
OMD1	0	0.746906	0.986	0.622	0	1	OMD	1.58521
MGST1	0	0.745695	0.996	0.734	0	1	MGST1	1.35695
FBLN51	0	0.739049	0.995	0.697	0	1	FBLN5	1.42755
SPON21	0	0.735404	0.997	0.711	0	1	SPON2	1.40225
PAM	0	0.733609	0.996	0.708	0	1	PAM	1.40678
ING1	0	0.733274	0.989	0.653	0	1	ING1	1.51455
LTBP2	0	0.716715	0.988	0.707	0	1	LTBP2	1.39745
INSR1	0	0.713794	0.994	0.708	0	1	INSR	1.40395
PRDM11	0	0.712214	0.994	0.763	0	1	PRDM1	1.30275
EFEMP11	0	0.708164	0.989	0.715	0	1	EFEMP1	1.38322
CFH1	0	0.690718	0.977	0.719	0	1	CFH	1.35883
CXCL14	0	0.686678	0.926	0.524	0	1	CXCL14	1.76718
P2RY141	0	0.684726	0.975	0.655	0	1	P2RY14	1.48855
NID2	0	0.681134	0.991	0.749	0	1	NID2	1.3231
PARM1	0	0.671849	0.986	0.697	0	1	PARM1	1.41463
GLRX	0	0.668105	0.992	0.728	0	1	GLRX	1.36264
ADAMTSL41	0	0.66463	0.992	0.716	0	1	ADAMTSL4	1.38547
CDKN1C	0	0.664541	0.998	0.867	0	1	CDKN1C	1.1511
MMP21	0	0.663506	1	0.854	0	1	MMP2	1.17096
RAP1B	0	0.662474	0.998	0.846	0	1	RAP1B	1.17967
VASN	0	0.662295	0.975	0.621	0	1	VASN	1.57005
CD82	0	0.656518	0.996	0.787	0	1	CD82	1.26557
TIMP11	0	0.653359	0.997	0.797	0	1	TIMP1	1.25094
ALDH1A21	0	0.652858	0.996	0.664	0	1	ALDH1A2	1.5
PLAT1	0	0.652231	0.979	0.682	0	1	PLAT	1.43548
LGALS31	0	0.65005	0.999	0.898	0	1	LGALS3	1.11247
EGFR1	0	0.640063	0.975	0.65	0	1	EGFR	1.5
COL6A31	0	0.637201	0.995	0.615	0	1	COL6A3	1.61789
MYO10	0	0.631497	0.965	0.611	0	1	MYO10	1.57938
CD59	0	0.629805	0.999	0.894	0	1	CD59	1.11745
ADAMTS2	0	0.626806	0.974	0.634	0	1	ADAMTS2	1.53628
ABI3BP	0	0.619708	0.998	0.821	0	1	ABI3BP	1.21559
TMEM132C	0	0.618088	0.975	0.609	0	1	TMEM132C	1.60099
SERPINB2	0	0.612075	0.948	0.632	0	1	SERPINB2	1.5
ST3GAL5	0	0.610455	0.988	0.729	0	1	ST3GAL5	1.35528
EPDR1	0	0.607891	0.988	0.664	0	1	EPDR1	1.48795
TRPC41	0	0.601947	0.953	0.547	0	1	TRPC4	1.74223
NDP	0	0.599164	0.918	0.567	0	1	NDP	1.61905
F2R	0	0.597615	0.987	0.71	0	1	F2R	1.39014
STON1	0	0.592482	0.986	0.675	0	1	STON1	1.46074
CILP1	0	0.584346	0.967	0.634	0	1	CILP	1.52524
LDLR	0	0.583323	0.965	0.62	0	1	LDLR	1.55645
SAT1	0	0.58219	1	0.883	0	1	SAT1	1.1325
PILRA1	0	0.578407	0.969	0.633	0	1	PILRA	1.53081
SH3D191	0	0.577512	0.966	0.617	0	1	SH3D19	1.56564
ID41	0	0.576256	0.975	0.599	0	1	ID4	1.62771
ADRA2C1	0	0.572664	0.952	0.559	0	1	ADRA2C	1.70304
RDH101	0	0.567345	0.981	0.659	0	1	RDH10	1.48862
SLC40A1	0	0.559069	0.998	0.815	0	1	SLC40A1	1.22454
THY1	0	0.551977	0.996	0.828	0	1	THY1	1.2029
APOO	0	0.550834	0.981	0.652	0	1	APOO	1.5046
C11orf961	0	0.548242	0.994	0.708	0	1	C11orf96	1.40395
IGFBP51	0	0.543619	0.971	0.692	0	1	IGFBP5	1.40318
DEPTOR	0	0.543146	0.978	0.651	0	1	DEPTOR	1.5023
WNT4	0	0.541812	0.965	0.645	0	1	WNT4	1.49612
HTR2B	0	0.541233	0.978	0.744	0	1	HTR2B	1.31452
WNT5A	0	0.53867	0.905	0.641	0	1	WNT5A	1.41186
ANTXR11	0	0.531865	0.977	0.679	0	1	ANTXR1	1.43888
KALRN	0	0.528252	0.975	0.664	0	1	KALRN	1.46837
KCNK3	0	0.522899	0.84	0.5	0	1	KCNK3	1.68
TNFRSF21	0	0.518841	0.988	0.77	0	1	TNFRSF21	1.28312
TNFAIP2	0	0.516892	0.994	0.732	0	1	TNFAIP2	1.35792
MAP3K51	0	0.515156	0.991	0.73	0	1	MAP3K5	1.35753
MEST	0	0.514674	0.977	0.709	0	1	MEST	1.378
MAOA	0	0.513173	0.983	0.686	0	1	MAOA	1.43294
CNR1	0	0.511472	0.957	0.597	0	1	CNR1	1.60302
IGFBP31	0	0.509721	0.998	0.881	0	1	IGFBP3	1.1328
MELTF	0	0.505356	0.933	0.583	0	1	MELTF	1.60034
NLGN4X1	0	0.500861	0.931	0.591	0	1	NLGN4X	1.5753
COL14A1	0	0.498607	0.993	0.791	0	1	COL14A1	1.25537
RGS2	0	0.488607	0.946	0.667	0	1	RGS2	1.41829
PAMR11	0	0.485105	0.984	0.687	0	1	PAMR1	1.43231
PLPP3	0	0.483663	0.993	0.765	0	1	PLPP3	1.29804
CHI3L2	0	0.483601	0.979	0.787	0	1	CHI3L2	1.24396
SLC7A2	0	0.482016	0.972	0.687	0	1	SLC7A2	1.41485
SLC5A3	0	0.481667	0.98	0.717	0	1	SLC5A3	1.36681
PNKD	0	0.480791	0.986	0.734	0	1	PNKD	1.34332
CITED2	0	0.479441	0.985	0.716	0	1	CITED2	1.3757
LGR4	0	0.4774	0.977	0.694	0	1	LGR4	1.40778
PROCR1	0	0.477012	0.945	0.634	0	1	PROCR	1.49054
GLUL	0	0.471401	0.999	0.877	0	1	GLUL	1.13911
UGDH	0	0.470437	0.987	0.712	0	1	UGDH	1.38624
PROK1	0	0.470243	0.914	0.596	0	1	PROK1	1.53356
ARL4D1	0	0.469748	0.921	0.516	0	1	ARL4D	1.78488
NAV31	0	0.464494	0.902	0.539	0	1	NAV3	1.67347
ATP13A3	0	0.461849	0.994	0.788	0	1	ATP13A3	1.26142
GFPT21	0	0.461383	0.952	0.588	0	1	GFPT2	1.61905
SLC7A8	0	0.455802	0.981	0.751	0	1	SLC7A8	1.30626
MEDAG1	0	0.453873	0.914	0.534	0	1	MEDAG	1.71161
RHOB	0	0.45145	0.998	0.884	0	1	RHOB	1.12896
IL6ST1	0	0.45078	0.998	0.794	0	1	IL6ST	1.25693
SMOX	0	0.45002	0.978	0.689	0	1	SMOX	1.41945
CTSK1	0	0.442373	0.991	0.693	0	1	CTSK	1.43001
P3H2	0	0.440949	0.919	0.618	0	1	P3H2	1.48706
PAPSS2	0	0.440046	0.955	0.689	0	1	PAPSS2	1.38607
OGN	0	0.432687	0.972	0.796	0	1	OGN	1.22111
DNAJB9	0	0.43048	0.978	0.732	0	1	DNAJB9	1.33607
OSR21	0	0.429876	0.95	0.588	0	1	OSR2	1.61565
SERPINE1	0	0.428584	0.979	0.755	0	1	SERPINE1	1.29669
VCAM11	0	0.426988	0.846	0.463	0	1	VCAM1	1.82721
IL1B	0	0.424527	0.968	0.763	0	1	IL1B	1.26868
PXDN1	0	0.421945	0.985	0.731	0	1	PXDN	1.34747
DCBLD1	0	0.42149	0.968	0.647	0	1	DCBLD1	1.49614
KIAA0040	0	0.420586	0.915	0.584	0	1	KIAA0040	1.56678
ALKAL21	0	0.418728	0.931	0.591	0	1	ALKAL2	1.5753
PID11	0	0.417979	0.976	0.703	0	1	PID1	1.38834
CTSL	0	0.417796	0.998	0.858	0	1	CTSL	1.16317
CXCL121	0	0.416358	0.828	0.559	0	1	CXCL12	1.48122
SPOCK2	0	0.414463	0.965	0.692	0	1	SPOCK2	1.39451
KDR	0	0.411115	0.972	0.7	0	1	KDR	1.38857
CRYAB	0	0.406501	0.962	0.639	0	1	CRYAB	1.50548
PPFIA1	0	0.403505	0.989	0.681	0	1	PPFIA1	1.45228
VGLL31	0	0.400495	0.946	0.602	0	1	VGLL3	1.57143
PHLDB2	0	0.39539	0.936	0.633	0	1	PHLDB2	1.47867
PTGDS	0	0.389979	0.901	0.548	0	1	PTGDS	1.64416
ADAMTS15	0	0.382162	0.824	0.432	0	1	ADAMTS15	1.90741
RCBTB1	0	0.377484	0.934	0.571	0	1	RCBTB1	1.63573
SPSB11	0	0.377359	0.977	0.723	0	1	SPSB1	1.35131
NOV	2.08993e-199	0.376663	0.579	0.344	4.17986e-196	1	NOV	1.68314
SOAT1	0	0.374511	0.967	0.69	0	1	SOAT1	1.40145
ABHD5	0	0.374158	0.973	0.631	0	1	ABHD5	1.542
MAP1B	0	0.368098	0.96	0.681	0	1	MAP1B	1.40969
RASGRP2	0	0.367991	0.969	0.649	0	1	RASGRP2	1.49307
FGF2	0	0.366432	0.94	0.655	0	1	FGF2	1.43511
COL5A21	0	0.365757	0.987	0.632	0	1	COL5A2	1.56171
TBX31	0	0.364824	0.94	0.6	0	1	TBX3	1.56667
SGCE	0	0.364471	0.942	0.678	0	1	SGCE	1.38938
RETREG1	0	0.362729	0.943	0.605	0	1	RETREG1	1.55868
PAQR7	0	0.360444	0.918	0.574	0	1	PAQR7	1.5993
COL4A5	0	0.360422	0.916	0.52	0	1	COL4A5	1.76154
GREB11	0	0.360264	0.903	0.516	0	1	GREB1	1.75
RND31	0	0.357929	0.915	0.684	0	1	RND3	1.33772
ECM1	0	0.351017	0.978	0.756	0	1	ECM1	1.29365
MGLL	0	0.347414	0.961	0.71	0	1	MGLL	1.35352
DEPP1	0	0.347117	0.976	0.761	0	1	DEPP1	1.28252
ALDH1A31	0	0.346393	0.869	0.496	0	1	ALDH1A3	1.75202
FGF101	0	0.345647	0.717	0.395	0	1	FGF10	1.81519
TFRC	0	0.345486	0.974	0.687	0	1	TFRC	1.41776
PLA2G7	0	0.34347	0.969	0.762	0	1	PLA2G7	1.27165
COLEC11	0	0.342936	0.824	0.437	0	1	COLEC11	1.88558
AL139393.2	0	0.342193	0.947	0.703	0	1	AL139393.2	1.34708
KCND2	0	0.339924	0.928	0.675	0	1	KCND2	1.37481
COL1A21	0	0.337721	0.999	0.702	0	1	COL1A2	1.42308
ANOS1	0	0.335098	0.892	0.573	0	1	ANOS1	1.55672
SLC39A14	0	0.334587	0.962	0.681	0	1	SLC39A14	1.41263
HTRA31	0	0.334037	0.923	0.508	0	1	HTRA3	1.81693
FILIP1L	0	0.333633	0.942	0.66	0	1	FILIP1L	1.42727
COL1A11	0	0.332968	0.999	0.761	0	1	COL1A1	1.31275
CORO2A	0	0.329999	0.832	0.51	0	1	CORO2A	1.63137
SEMA3C	0	0.324753	0.943	0.697	0	1	SEMA3C	1.35294
PLCL1	0	0.324206	0.891	0.568	0	1	PLCL1	1.56866
COL5A11	0	0.323046	0.967	0.625	0	1	COL5A1	1.5472
SLC6A8	0	0.321872	0.802	0.531	0	1	SLC6A8	1.51036
BRINP2	0	0.319491	0.747	0.435	0	1	BRINP2	1.71724
CHST7	0	0.319284	0.939	0.576	0	1	CHST7	1.63021
SLC31A2	0	0.318489	0.976	0.766	0	1	SLC31A2	1.27415
TGFBR31	0	0.317999	0.929	0.6	0	1	TGFBR3	1.54833
PDPN1	0	0.316981	0.965	0.737	0	1	PDPN	1.30936
C1QTNF61	0	0.314688	0.959	0.688	0	1	C1QTNF6	1.3939
UCHL1	0	0.308938	0.946	0.652	0	1	UCHL1	1.45092
FHL1	0	0.307982	0.943	0.62	0	1	FHL1	1.52097
AADAC	0	0.301213	0.903	0.456	0	1	AADAC	1.98026
PAK31	0	0.299809	0.74	0.402	0	1	PAK3	1.8408
C31	0	0.299564	0.973	0.675	0	1	C3	1.44148
P4HA3	0	0.299114	0.882	0.462	0	1	P4HA3	1.90909
CD551	0	0.298819	0.986	0.776	0	1	CD55	1.27062
DTNA	0	0.298236	0.893	0.609	0	1	DTNA	1.46634
LOX	0	0.297688	0.875	0.546	0	1	LOX	1.60256
ADAMTS41	0	0.297407	0.856	0.572	0	1	ADAMTS4	1.4965
RAB2A	0	0.291626	0.995	0.83	0	1	RAB2A	1.1988
NNMT1	0	0.290453	0.941	0.675	0	1	NNMT	1.39407
SEMA3B	0	0.287158	0.946	0.624	0	1	SEMA3B	1.51603
TNFRSF8	0	0.28182	0.922	0.56	0	1	TNFRSF8	1.64643
OSGIN21	0	0.281812	0.951	0.671	0	1	OSGIN2	1.41729
PGRMC2	0	0.281433	0.973	0.68	0	1	PGRMC2	1.43088
FMOD1	0	0.278764	0.767	0.504	0	1	FMOD	1.52183
LTBP11	0	0.278755	0.972	0.648	0	1	LTBP1	1.5
GPR176	0	0.27762	0.897	0.573	0	1	GPR176	1.56545
WNT9A	0	0.277239	0.835	0.528	0	1	WNT9A	1.58144
SRPX2	0	0.274696	0.908	0.54	0	1	SRPX2	1.68148
S1PR31	0	0.273708	0.85	0.502	0	1	S1PR3	1.69323
EDNRB	0	0.272995	0.822	0.535	0	1	EDNRB	1.53645
PODNL1	0	0.271686	0.893	0.507	0	1	PODNL1	1.76134
FAP1	0	0.270021	0.958	0.677	0	1	FAP	1.41507
GADD45G	0	0.263112	0.882	0.623	0	1	GADD45G	1.41573
PDE8B	0	0.262974	0.803	0.496	0	1	PDE8B	1.61895
BMP4	0	0.262463	0.761	0.494	0	1	BMP4	1.54049
LSAMP	0	0.258737	0.946	0.564	0	1	LSAMP	1.6773
HILPDA	0	0.255725	0.867	0.557	0	1	HILPDA	1.55655
C1QC	0	3.16098	0.997	0.676	0	2	C1QC	1.47485
C1QB	0	3.1162	0.996	0.642	0	2	C1QB	1.5514
C1QA	0	3.05135	0.995	0.609	0	2	C1QA	1.63383
RNASE1	0	3.03738	0.985	0.676	0	2	RNASE1	1.4571
F13A1	0	2.77281	0.975	0.61	0	2	F13A1	1.59836
CD74	0	2.53837	1	0.89	0	2	CD74	1.1236
HLA-DRB5	0	2.50471	0.996	0.845	0	2	HLA-DRB5	1.1787
MS4A6A	0	2.45258	0.973	0.55	0	2	MS4A6A	1.76909
HLA-DRA	0	2.42684	0.996	0.796	0	2	HLA-DRA	1.25126
CYBB	0	2.41685	0.977	0.597	0	2	CYBB	1.63652
STAB1	0	2.40607	0.978	0.548	0	2	STAB1	1.78467
HLA-DRB1	0	2.40531	0.997	0.785	0	2	HLA-DRB1	1.27006
CD14	0	2.28509	0.975	0.629	0	2	CD14	1.55008
PLTP	0	2.22611	0.94	0.586	0	2	PLTP	1.6041
CSF1R	0	2.2216	0.964	0.574	0	2	CSF1R	1.67944
MS4A7	0	2.21633	0.947	0.527	0	2	MS4A7	1.79696
CD163	0	2.1738	0.969	0.681	0	2	CD163	1.42291
MRC1	0	2.15557	0.961	0.62	0	2	MRC1	1.55
HLA-DPB1	0	2.11166	0.988	0.755	0	2	HLA-DPB1	1.30861
HLA-DPA1	0	2.09338	0.981	0.756	0	2	HLA-DPA1	1.29762
HLA-DQB1	0	2.04899	0.968	0.647	0	2	HLA-DQB1	1.49614
FOLR2	0	2.01463	0.929	0.449	0	2	FOLR2	2.06904
MS4A4A	0	1.99555	0.928	0.51	0	2	MS4A4A	1.81961
TMEM176B	0	1.97777	0.951	0.697	0	2	TMEM176B	1.36442
HLA-DQA1	0	1.96083	0.946	0.653	0	2	HLA-DQA1	1.4487
SLCO2B1	0	1.91585	0.923	0.59	0	2	SLCO2B1	1.56441
FCGR3A	0	1.91123	0.945	0.592	0	2	FCGR3A	1.59628
CD4	0	1.86363	0.97	0.607	0	2	CD4	1.59802
MPEG1	0	1.81498	0.936	0.567	0	2	MPEG1	1.65079
FCGR2A	0	1.81228	0.964	0.617	0	2	FCGR2A	1.5624
VSIG4	0	1.78716	0.907	0.472	0	2	VSIG4	1.92161
SIGLEC1	0	1.77412	0.924	0.572	0	2	SIGLEC1	1.61538
AIF1	0	1.76797	0.937	0.588	0	2	AIF1	1.59354
LGMN	0	1.76202	0.906	0.64	0	2	LGMN	1.41562
ADAP2	0	1.76133	0.898	0.528	0	2	ADAP2	1.70076
TYROBP	0	1.74564	0.991	0.694	0	2	TYROBP	1.42795
FTL	0	1.66698	0.997	0.918	0	2	FTL	1.08606
CTSZ	0	1.63505	0.934	0.633	0	2	CTSZ	1.47551
HLA-DMB	0	1.5983	0.914	0.546	0	2	HLA-DMB	1.67399
MSR1	0	1.58138	0.878	0.575	0	2	MSR1	1.52696
MAFB	0	1.567	0.906	0.602	0	2	MAFB	1.50498
FCER1G	0	1.5566	0.985	0.701	0	2	FCER1G	1.40514
CPVL	0	1.55191	0.935	0.525	0	2	CPVL	1.78095
CD209	0	1.54475	0.865	0.475	0	2	CD209	1.82105
TMEM176A	0	1.51926	0.897	0.692	0	2	TMEM176A	1.29624
C5AR1	0	1.51106	0.919	0.553	0	2	C5AR1	1.66184
CD68	0	1.45137	0.941	0.734	0	2	CD68	1.28202
LILRB5	0	1.43022	0.862	0.544	0	2	LILRB5	1.58456
LAIR1	0	1.41813	0.883	0.539	0	2	LAIR1	1.63822
PLXDC2	0	1.40576	0.847	0.675	0	2	PLXDC2	1.25481
ARHGAP18	0	1.40503	0.914	0.59	0	2	ARHGAP18	1.54915
IGSF6	0	1.39586	0.875	0.529	0	2	IGSF6	1.65406
RNASET2	0	1.37345	0.897	0.475	0	2	RNASET2	1.88842
CD93	0	1.37183	0.891	0.465	0	2	CD93	1.91613
KCTD12	0	1.37177	0.928	0.679	0	2	KCTD12	1.36672
HLA-DMA	0	1.36506	0.876	0.561	0	2	HLA-DMA	1.5615
LAPTM5	0	1.3624	0.972	0.697	0	2	LAPTM5	1.39455
VAMP8	0	1.3621	0.947	0.658	0	2	VAMP8	1.43921
A2M	0	1.35127	0.967	0.805	0	2	A2M	1.20124
CX3CR1	0	1.3195	0.582	0.348	0	2	CX3CR1	1.67241
CTSS	0	1.31586	0.944	0.772	0	2	CTSS	1.2228
GAL3ST4	0	1.29414	0.756	0.463	0	2	GAL3ST4	1.63283
CCL2	0	1.29216	0.735	0.608	0	2	CCL2	1.20888
CTSD	0	1.28282	0.956	0.832	0	2	CTSD	1.14904
FPR3	0	1.27787	0.866	0.599	0	2	FPR3	1.44574
CD84	0	1.26504	0.888	0.615	0	2	CD84	1.4439
CMKLR1	0	1.26207	0.856	0.488	0	2	CMKLR1	1.7541
SAMHD1	0	1.25643	0.949	0.797	0	2	SAMHD1	1.19072
RNASE6	0	1.23571	0.806	0.404	0	2	RNASE6	1.99505
ADORA3	0	1.22424	0.806	0.407	0	2	ADORA3	1.98034
SPI1	0	1.20569	0.872	0.565	0	2	SPI1	1.54336
HMOX1	0	1.20445	0.873	0.724	0	2	HMOX1	1.2058
IFI44L	0	1.20337	0.888	0.727	0	2	IFI44L	1.22146
UCP2	0	1.18624	0.915	0.69	0	2	UCP2	1.32609
2022-03-01	0	1.18514	0.837	0.518	0	2	2022-03-01	1.61583
ITGB2	0	1.18002	0.915	0.622	0	2	ITGB2	1.47106
CREG1	0	1.1417	0.932	0.781	0	2	CREG1	1.19334
CXCL16	0	1.13628	0.881	0.52	0	2	CXCL16	1.69423
HLA-DQA2	0	1.10986	0.822	0.541	0	2	HLA-DQA2	1.51941
NPL	0	1.10669	0.851	0.553	0	2	NPL	1.53888
GPR34	0	1.09567	0.731	0.382	0	2	GPR34	1.91361
DUSP6	0	1.08366	0.849	0.643	0	2	DUSP6	1.32037
C3AR1	0	1.07544	0.76	0.417	0	2	C3AR1	1.82254
MEF2C	0	1.0735	0.815	0.528	0	2	MEF2C	1.54356
TGFBI	0	1.06561	0.897	0.639	0	2	TGFBI	1.40376
TUBA1B	0	1.06357	0.966	0.866	0	2	TUBA1B	1.11547
CD86	0	1.03517	0.835	0.58	0	2	CD86	1.43966
COLEC12	0	1.03472	0.812	0.591	0	2	COLEC12	1.37394
CCR1	0	1.02333	0.889	0.528	0	2	CCR1	1.68371
CADM1	0	1.0028	0.649	0.469	0	2	CADM1	1.3838
CCL3	0	0.99684	0.676	0.52	0	2	CCL3	1.3
HSPA1A	0	0.992784	0.874	0.766	0	2	HSPA1A	1.14099
PTAFR	0	0.991718	0.797	0.563	0	2	PTAFR	1.41563
PLEK	0	0.968029	0.919	0.626	0	2	PLEK	1.46805
ADA2	0	0.960952	0.832	0.573	0	2	ADA2	1.45201
IL2RA	0	0.91975	0.737	0.516	0	2	IL2RA	1.42829
TLR7	0	0.915756	0.646	0.304	0	2	TLR7	2.125
CD163L1	0	0.912152	0.733	0.431	0	2	CD163L1	1.7007
POU2F2	0	0.911346	0.653	0.512	0	2	POU2F2	1.27539
HLA-DOA	0	0.904102	0.677	0.47	0	2	HLA-DOA	1.44043
HCK	0	0.902982	0.82	0.5	0	2	HCK	1.64
MGAT4A	0	0.881451	0.721	0.48	0	2	MGAT4A	1.50208
CAPG	0	0.859492	0.907	0.687	0	2	CAPG	1.32023
SPINT2	0	0.857597	0.858	0.592	0	2	SPINT2	1.44932
FGL2	0	0.836025	0.8	0.506	0	2	FGL2	1.58103
ARHGDIB	0	0.832132	0.954	0.701	0	2	ARHGDIB	1.36091
LILRB4	0	0.826432	0.703	0.497	0	2	LILRB4	1.41449
CD22	0	0.823353	0.674	0.413	0	2	CD22	1.63196
ST6GAL1	0	0.812473	0.724	0.52	0	2	ST6GAL1	1.39231
ATP1B1	0	0.81086	0.709	0.401	0	2	ATP1B1	1.76808
FYB1	0	0.808843	0.934	0.644	0	2	FYB1	1.45031
IER3	0	0.797728	0.754	0.624	0	2	IER3	1.20833
C1orf162	0	0.793108	0.81	0.424	0	2	C1orf162	1.91038
APOE	0	0.79177	0.84	0.751	0	2	APOE	1.11851
RBM47	0	0.779278	0.775	0.641	0	2	RBM47	1.20905
P2RY13	0	0.776553	0.608	0.402	0	2	P2RY13	1.51244
FCGR1A	0	0.775973	0.682	0.38	0	2	FCGR1A	1.79474
CCL3L1	0	0.766473	0.687	0.571	0	2	CCL3L1	1.20315
ARL4C	0	0.724191	0.88	0.635	0	2	ARL4C	1.38583
CXCL10	0	0.715587	0.72	0.632	0	2	CXCL10	1.13924
CCND1	0	0.708017	0.594	0.413	0	2	CCND1	1.43826
GM2A	0	0.690269	0.771	0.594	0	2	GM2A	1.29798
TREM2	0	0.681122	0.63	0.485	0	2	TREM2	1.29897
PLAU	0	0.67507	0.825	0.706	0	2	PLAU	1.16856
SLC40A11	0	0.675031	0.868	0.834	0	2	SLC40A1	1.04077
HAMP	0	0.669803	0.547	0.383	0	2	HAMP	1.4282
SPP1	0	0.66506	0.813	0.759	0	2	SPP1	1.07115
NRP2	0	0.662616	0.781	0.579	0	2	NRP2	1.34888
AKR1B1	0	0.656781	0.799	0.732	0	2	AKR1B1	1.09153
CLEC7A	0	0.648066	0.703	0.542	0	2	CLEC7A	1.29705
FCGBP	2.54293e-17	0.629007	0.351	0.362	5.08586e-14	2	FCGBP	0.969613
LILRB2	0	0.617943	0.762	0.482	0	2	LILRB2	1.58091
CPM	0	0.617305	0.725	0.492	0	2	CPM	1.47358
CCL13	0	0.608266	0.779	0.556	0	2	CCL13	1.40108
MX1	0	0.606351	0.845	0.717	0	2	MX1	1.17852
CALB2	1.32771e-24	0.605161	0.375	0.248	2.65541e-21	2	CALB2	1.5121
CCL4L2	1.84761e-177	0.577617	0.605	0.547	3.69522e-174	2	CCL4L2	1.10603
LYVE1	0	0.572556	0.591	0.344	0	2	LYVE1	1.71802
SHTN1	0	0.570328	0.64	0.533	0	2	SHTN1	1.20075
RGS1	0	0.55862	0.749	0.528	0	2	RGS1	1.41856
GPR155	1.14947e-295	0.555184	0.608	0.533	2.29895e-292	2	GPR155	1.14071
SLC16A3	0	0.552483	0.858	0.75	0	2	SLC16A3	1.144
GPNMB	0	0.548583	0.868	0.735	0	2	GPNMB	1.18095
ENPP2	0	0.545605	0.821	0.687	0	2	ENPP2	1.19505
IFI6	0	0.532203	0.966	0.923	0	2	IFI6	1.04659
SORL1	6.62369e-193	0.530129	0.587	0.524	1.32474e-189	2	SORL1	1.12023
ALCAM	0	0.529511	0.756	0.548	0	2	ALCAM	1.37956
OLFML2B	0	0.527474	0.84	0.762	0	2	OLFML2B	1.10236
ICAM1	0	0.525235	0.744	0.683	0	2	ICAM1	1.08931
APOC1	0	0.524195	0.825	0.757	0	2	APOC1	1.08983
FSCN1	5.85194e-134	0.520203	0.623	0.587	1.17039e-130	2	FSCN1	1.06133
C32	1.65993e-81	0.515407	0.717	0.71	3.31985e-78	2	C3	1.00986
IRF8	0	0.499892	0.665	0.484	0	2	IRF8	1.37397
KLF2	0	0.490393	0.666	0.458	0	2	KLF2	1.45415
FPR1	0	0.489698	0.817	0.474	0	2	FPR1	1.72363
DSC2	0	0.476888	0.602	0.421	0	2	DSC2	1.42993
MNDA	0	0.46763	0.718	0.45	0	2	MNDA	1.59556
AHR	0	0.467216	0.703	0.556	0	2	AHR	1.26439
ARL6IP1	1.87194e-269	0.463528	0.796	0.772	3.74389e-266	2	ARL6IP1	1.03109
SLAMF8	0	0.458423	0.699	0.45	0	2	SLAMF8	1.55333
IGF11	0	0.450641	0.806	0.616	0	2	IGF1	1.30844
PDGFB	6.58908e-62	0.450317	0.491	0.426	1.31782e-58	2	PDGFB	1.15258
LYZ	0	0.444141	0.843	0.522	0	2	LYZ	1.61494
HSPA6	0	0.432518	0.668	0.543	0	2	HSPA6	1.2302
PLD4	3.16294e-23	0.422583	0.378	0.432	6.32588e-20	2	PLD4	0.875
SRGN	0	0.416534	0.955	0.719	0	2	SRGN	1.32823
KYNU	0	0.406262	0.711	0.525	0	2	KYNU	1.35429
ST8SIA4	1.6937e-298	0.406145	0.726	0.636	3.3874e-295	2	ST8SIA4	1.14151
SGK1	1.04207e-116	0.405393	0.669	0.683	2.08413e-113	2	SGK1	0.979502
PECAM1	0	0.394683	0.823	0.512	0	2	PECAM1	1.60742
MGAT5	0	0.389268	0.652	0.52	0	2	MGAT5	1.25385
SIGLEC7	0	0.384277	0.676	0.637	0	2	SIGLEC7	1.06122
ATF5	1.31534e-293	0.380704	0.669	0.576	2.63069e-290	2	ATF5	1.16146
HBEGF	0	0.376407	0.669	0.468	0	2	HBEGF	1.42949
LGI2	0	0.373217	0.651	0.468	0	2	LGI2	1.39103
GPR183	0	0.372045	0.612	0.513	0	2	GPR183	1.19298
ATP6V1A	2.96372e-222	0.368452	0.796	0.689	5.92743e-219	2	ATP6V1A	1.1553
GBP4	4.15188e-87	0.363627	0.647	0.667	8.30377e-84	2	GBP4	0.970015
SLC7A81	1.82663e-106	0.352512	0.787	0.778	3.65326e-103	2	SLC7A8	1.01157
CXCL9	0	0.350254	0.685	0.61	0	2	CXCL9	1.12295
ALOX5AP	0	0.32744	0.864	0.674	0	2	ALOX5AP	1.2819
H1F0	4.7143e-19	0.327413	0.665	0.683	9.42861e-16	2	H1F0	0.973646
IL18BP	0	0.323078	0.715	0.536	0	2	IL18BP	1.33396
CD83	1.93207e-260	0.312987	0.584	0.466	3.86414e-257	2	CD83	1.25322
FCGR2B	0	0.307244	0.793	0.641	0	2	FCGR2B	1.23713
EBI3	1.78757e-151	0.307117	0.55	0.532	3.57513e-148	2	EBI3	1.03383
ENTPD1	1.88657e-32	0.306943	0.526	0.559	3.77315e-29	2	ENTPD1	0.940966
GIMAP7	0	0.306729	0.761	0.562	0	2	GIMAP7	1.35409
BHLHE41	5.09923e-14	0.304966	0.369	0.37	1.01985e-10	2	BHLHE41	0.997297
PDK4	4.61953e-10	0.301128	0.381	0.415	9.23905e-07	2	PDK4	0.918072
SERPINB9	3.60905e-191	0.301059	0.68	0.571	7.2181e-188	2	SERPINB9	1.19089
CTSL1	3.52442e-110	0.294224	0.914	0.871	7.04885e-107	2	CTSL	1.04937
FAM129A	7.39881e-263	0.292785	0.754	0.722	1.47976e-259	2	FAM129A	1.04432
SCD	0	0.289159	0.631	0.41	0	2	SCD	1.53902
ADGRG6	1.58598e-246	0.287989	0.561	0.42	3.17195e-243	2	ADGRG6	1.33571
SLC29A1	2.03449e-63	0.287713	0.669	0.69	4.06898e-60	2	SLC29A1	0.969565
NCF2	0	0.281238	0.722	0.585	0	2	NCF2	1.23419
B3GNT7	0	0.275438	0.735	0.412	0	2	B3GNT7	1.78398
HGF	2.51787e-118	0.273532	0.552	0.469	5.03573e-115	2	HGF	1.17697
AFF3	0.0036472	0.269905	0.432	0.442	1	2	AFF3	0.977376
SLC16A10	0	0.269106	0.733	0.473	0	2	SLC16A10	1.54968
USP53	0	0.267699	0.633	0.48	0	2	USP53	1.31875
KIF20B	4.76883e-99	0.265579	0.516	0.444	9.53765e-96	2	KIF20B	1.16216
SLA	0	0.25624	0.841	0.631	0	2	SLA	1.33281
ETS2	5.91943e-19	0.255459	0.701	0.728	1.18389e-15	2	ETS2	0.962912
ACP5	0	0.253932	0.752	0.574	0	2	ACP5	1.3101
CSF2RB	0	0.253234	0.711	0.647	0	2	CSF2RB	1.09892
THBD	0	0.2525	0.735	0.712	0	2	THBD	1.0323
PRL	0	2.63054	1	0.889	0	3	PRL	1.12486
IGFBP11	0	2.42615	1	0.973	0	3	IGFBP1	1.02775
RGCC1	0	2.03888	0.999	0.852	0	3	RGCC	1.17254
IL1RL1	0	1.81598	0.878	0.746	0	3	IL1RL1	1.17694
COL14A11	0	1.76295	0.992	0.795	0	3	COL14A1	1.2478
OGN1	0	1.68377	0.981	0.798	0	3	OGN	1.22932
ATP13A31	0	1.67338	0.99	0.793	0	3	ATP13A3	1.24842
CHRDL11	0	1.60471	0.993	0.725	0	3	CHRDL1	1.36966
PLPP31	0	1.5475	0.995	0.769	0	3	PLPP3	1.29389
CDKN1C1	0	1.53554	0.998	0.87	0	3	CDKN1C	1.14713
PRLR1	0	1.47463	0.999	0.762	0	3	PRLR	1.31102
CD821	0	1.45141	0.996	0.791	0	3	CD82	1.25917
LUM2	0	1.44222	1	0.936	0	3	LUM	1.06838
PROK11	0	1.43846	0.965	0.596	0	3	PROK1	1.61913
ABI3BP1	0	1.43503	0.995	0.825	0	3	ABI3BP	1.20606
FAM89A1	0	1.42624	0.995	0.762	0	3	FAM89A	1.30577
CD2481	0	1.39094	0.998	0.737	0	3	CD248	1.35414
TMEM45A1	0	1.38742	0.995	0.684	0	3	TMEM45A	1.45468
THY11	0	1.37098	0.996	0.831	0	3	THY1	1.19856
DCN2	0	1.36654	1	0.952	0	3	DCN	1.05042
RBP12	0	1.34067	0.999	0.833	0	3	RBP1	1.19928
MFAP41	0	1.30349	0.993	0.713	0	3	MFAP4	1.39271
MAOA1	0	1.30085	0.986	0.691	0	3	MAOA	1.42692
HSD11B1	0	1.2717	0.929	0.773	0	3	HSD11B1	1.20181
CHI3L21	0	1.26586	0.979	0.791	0	3	CHI3L2	1.23767
MGST11	0	1.26261	0.994	0.74	0	3	MGST1	1.34324
MEST1	0	1.24851	0.98	0.714	0	3	MEST	1.37255
PARM11	0	1.24294	0.985	0.703	0	3	PARM1	1.40114
SEMA3A	0	1.2324	0.944	0.717	0	3	SEMA3A	1.3166
SERPINE11	0	1.21025	0.981	0.76	0	3	SERPINE1	1.29079
LGR41	0	1.2045	0.969	0.7	0	3	LGR4	1.38429
TIMP32	0	1.18931	1	0.946	0	3	TIMP3	1.05708
CLU	0	1.1887	0.986	0.82	0	3	CLU	1.20244
CD591	0	1.18866	0.998	0.896	0	3	CD59	1.11384
MAOB1	0	1.17091	0.993	0.736	0	3	MAOB	1.34918
CXCL141	0	1.16045	0.909	0.534	0	3	CXCL14	1.70225
ECM11	0	1.147	0.981	0.76	0	3	ECM1	1.29079
DKK12	0	1.14114	0.993	0.712	0	3	DKK1	1.39466
TNFRSF211	0	1.1394	0.982	0.775	0	3	TNFRSF21	1.2671
NID21	0	1.13738	0.98	0.755	0	3	NID2	1.29801
CPB11	0	1.13732	0.833	0.62	0	3	CPB1	1.34355
LGALS32	0	1.13634	1	0.9	0	3	LGALS3	1.11111
FERMT22	0	1.13538	0.995	0.742	0	3	FERMT2	1.34097
ING11	0	1.13264	0.979	0.661	0	3	ING1	1.48109
CITED21	0	1.12748	0.985	0.722	0	3	CITED2	1.36427
WNT41	0	1.12692	0.973	0.651	0	3	WNT4	1.49462
SMOX1	0	1.12488	0.964	0.696	0	3	SMOX	1.38506
ISLR2	0	1.12257	0.999	0.789	0	3	ISLR	1.26616
HAND2-AS12	0	1.11952	0.996	0.679	0	3	HAND2-AS1	1.46686
NDP1	0	1.11864	0.938	0.571	0	3	NDP	1.64273
LRRC15	0	1.08347	0.875	0.622	0	3	LRRC15	1.40675
IL1R2	0	1.07757	0.938	0.754	0	3	IL1R2	1.24403
LINC00707	0	1.0719	0.941	0.73	0	3	LINC00707	1.28904
HAND22	0	1.06792	0.997	0.7	0	3	HAND2	1.42429
CDH112	0	1.06485	0.99	0.688	0	3	CDH11	1.43895
EPDR11	0	1.05079	0.98	0.671	0	3	EPDR1	1.46051
IL1B1	0	1.04528	0.944	0.769	0	3	IL1B	1.22757
C1QTNF11	0	1.03754	0.992	0.711	0	3	C1QTNF1	1.39522
SEMA7A	0	1.02664	0.943	0.683	0	3	SEMA7A	1.38067
PLPP12	0	1.01477	0.996	0.749	0	3	PLPP1	1.32977
SLC40A12	0	1.01214	0.997	0.819	0	3	SLC40A1	1.21734
AC027288.32	0	1.01106	0.991	0.757	0	3	AC027288.3	1.30911
SCARA52	0	0.998351	0.994	0.684	0	3	SCARA5	1.45322
CAB39L2	0	0.992052	0.978	0.721	0	3	CAB39L	1.35645
RORB2	0	0.985635	0.995	0.717	0	3	RORB	1.38773
PDLIM12	0	0.985371	0.997	0.763	0	3	PDLIM1	1.30668
LTBP21	0	0.983414	0.974	0.714	0	3	LTBP2	1.36415
ITGB82	0	0.979349	0.985	0.699	0	3	ITGB8	1.40916
MFGE82	0	0.976145	0.995	0.754	0	3	MFGE8	1.31963
CHST22	0	0.974653	0.997	0.784	0	3	CHST2	1.27168
ATP2B41	0	0.969764	0.994	0.771	0	3	ATP2B4	1.28923
PRR15	0	0.964046	0.882	0.744	0	3	PRR15	1.18548
SERPINB21	0	0.962248	0.874	0.647	0	3	SERPINB2	1.35085
ADAMTS21	0	0.961422	0.97	0.641	0	3	ADAMTS2	1.51326
CRYAB1	0	0.961316	0.964	0.645	0	3	CRYAB	1.49457
SIPA1L21	0	0.956662	0.973	0.692	0	3	SIPA1L2	1.40607
ST3GAL51	0	0.95655	0.972	0.736	0	3	ST3GAL5	1.32065
IGFBP22	0	0.953219	0.997	0.679	0	3	IGFBP2	1.46834
GJA12	0	0.949014	0.991	0.742	0	3	GJA1	1.33558
APOO1	0	0.932716	0.961	0.66	0	3	APOO	1.45606
IGFBP32	0	0.931829	0.996	0.883	0	3	IGFBP3	1.12797
HTR2B1	0	0.930022	0.959	0.751	0	3	HTR2B	1.27696
ADM	0	0.917935	0.958	0.783	0	3	ADM	1.2235
PLA2G71	0	0.914186	0.96	0.767	0	3	PLA2G7	1.25163
THSD7A2	0	0.911944	0.981	0.721	0	3	THSD7A	1.36061
SLC31A21	0	0.909847	0.966	0.771	0	3	SLC31A2	1.25292
GLRX1	0	0.909622	0.967	0.736	0	3	GLRX	1.31386
CRISPLD22	0	0.904456	0.998	0.724	0	3	CRISPLD2	1.37845
GPRC5B2	0	0.896531	0.982	0.747	0	3	GPRC5B	1.31459
UGDH1	0	0.887773	0.978	0.718	0	3	UGDH	1.36212
HSPB62	0	0.886563	0.999	0.767	0	3	HSPB6	1.30248
PGRMC21	0	0.885241	0.979	0.685	0	3	PGRMC2	1.4292
DEPTOR1	0	0.88265	0.956	0.66	0	3	DEPTOR	1.44848
ALDH1A22	0	0.872582	0.992	0.671	0	3	ALDH1A2	1.47839
SPOCK21	0	0.865483	0.964	0.697	0	3	SPOCK2	1.38307
GLUL1	0	0.861361	0.996	0.879	0	3	GLUL	1.13311
IRS22	0	0.856164	0.997	0.729	0	3	IRS2	1.36763
SGCE1	0	0.847501	0.937	0.684	0	3	SGCE	1.36988
KIAA00401	0	0.846429	0.938	0.588	0	3	KIAA0040	1.59524
SLC5A31	0	0.843418	0.968	0.724	0	3	SLC5A3	1.33702
GALNT152	0	0.842589	0.967	0.737	0	3	GALNT15	1.31208
SPOCK12	0	0.839177	0.994	0.776	0	3	SPOCK1	1.28093
RETREG11	0	0.838727	0.96	0.61	0	3	RETREG1	1.57377
TWISTNB1	0	0.8349	0.923	0.691	0	3	TWISTNB	1.33575
FAM213A	0	0.832335	0.918	0.722	0	3	FAM213A	1.27147
PRUNE2	0	0.832082	0.875	0.655	0	3	PRUNE2	1.33588
SAT11	0	0.831425	0.999	0.885	0	3	SAT1	1.12881
SEMA3B1	0	0.823224	0.937	0.631	0	3	SEMA3B	1.48494
CPXM12	0	0.821695	0.997	0.703	0	3	CPXM1	1.41821
COL4A6	0	0.820563	0.919	0.557	0	3	COL4A6	1.64991
ADAMTS12	0	0.817555	0.977	0.707	0	3	ADAMTS1	1.3819
RAP1B1	0	0.815623	0.995	0.85	0	3	RAP1B	1.17059
SPON22	0	0.814789	0.993	0.717	0	3	SPON2	1.38494
TMEM132C1	0	0.812616	0.938	0.62	0	3	TMEM132C	1.5129
FBLN52	0	0.800487	0.983	0.704	0	3	FBLN5	1.39631
DEPP11	0	0.798463	0.955	0.768	0	3	DEPP1	1.24349
APCDD12	0	0.794778	0.977	0.614	0	3	APCDD1	1.59121
GAS12	0	0.792165	0.987	0.78	0	3	GAS1	1.26538
ADAMTS52	0	0.792035	0.994	0.789	0	3	ADAMTS5	1.25982
TFPI2	0	0.790892	0.993	0.789	0	3	TFPI	1.25856
PPFIA11	0	0.789619	0.975	0.688	0	3	PPFIA1	1.41715
KDR1	0	0.784917	0.945	0.708	0	3	KDR	1.33475
RAB11FIP1	0	0.781671	0.952	0.68	0	3	RAB11FIP1	1.4
TM4SF1	0	0.769892	0.946	0.698	0	3	TM4SF1	1.3553
ADAMTSL42	0	0.766019	0.975	0.723	0	3	ADAMTSL4	1.34855
PAM1	0	0.765392	0.98	0.715	0	3	PAM	1.37063
RASGRP21	0	0.758152	0.954	0.657	0	3	RASGRP2	1.45205
VASN1	0	0.752632	0.96	0.629	0	3	VASN	1.52623
TGM22	0	0.749576	1	0.802	0	3	TGM2	1.24688
APOD2	0	0.740962	0.999	0.818	0	3	APOD	1.22127
STON11	0	0.737433	0.959	0.684	0	3	STON1	1.40205
COL4A51	0	0.73323	0.907	0.529	0	3	COL4A5	1.71456
TSKU2	0	0.731876	0.979	0.712	0	3	TSKU	1.375
KCNK31	0	0.730853	0.861	0.504	0	3	KCNK3	1.70833
RHOB1	0	0.730043	0.997	0.886	0	3	RHOB	1.12528
PNKD1	0	0.726856	0.97	0.741	0	3	PNKD	1.30904
MAP3K52	0	0.725962	0.979	0.736	0	3	MAP3K5	1.33016
F2R1	0	0.724484	0.971	0.717	0	3	F2R	1.35425
WNT5A1	0	0.720291	0.876	0.649	0	3	WNT5A	1.34977
OMD2	0	0.711701	0.951	0.634	0	3	OMD	1.5
SLC7A21	0	0.711489	0.944	0.696	0	3	SLC7A2	1.35632
KREMEN12	0	0.710605	0.966	0.657	0	3	KREMEN1	1.47032
CREG11	0	0.709456	0.975	0.777	0	3	CREG1	1.25483
CLEC2D	0	0.706104	0.94	0.712	0	3	CLEC2D	1.32022
GNG42	0	0.699333	0.95	0.676	0	3	GNG4	1.40533
SOAT11	0	0.691583	0.956	0.697	0	3	SOAT1	1.37159
SLC7A82	0	0.690123	0.966	0.757	0	3	SLC7A8	1.27609
SEC11C	0	0.685618	0.957	0.715	0	3	SEC11C	1.33846
ITGA1	0	0.685223	0.97	0.721	0	3	ITGA1	1.34535
MICAL2	0	0.67807	0.93	0.71	0	3	MICAL2	1.30986
CFH2	0	0.671876	0.884	0.735	0	3	CFH	1.20272
INSR2	0	0.669723	0.979	0.715	0	3	INSR	1.36923
APOA1	0	0.663039	0.815	0.587	0	3	APOA1	1.38842
TGFBR1	0	0.660472	0.946	0.7	0	3	TGFBR1	1.35143
SLC29A11	0	0.66011	0.921	0.66	0	3	SLC29A1	1.39545
MGLL1	0	0.658389	0.956	0.716	0	3	MGLL	1.3352
BTBD32	0	0.656895	0.979	0.687	0	3	BTBD3	1.42504
KALRN1	0	0.655057	0.93	0.675	0	3	KALRN	1.37778
F32	0	0.643847	0.963	0.726	0	3	F3	1.32645
LDLR1	0	0.643209	0.94	0.63	0	3	LDLR	1.49206
CLMP2	0	0.639168	0.976	0.691	0	3	CLMP	1.41245
NFASC	0	0.638111	0.873	0.644	0	3	NFASC	1.35559
CPEB4	0	0.635355	0.941	0.683	0	3	CPEB4	1.37775
PTGDS1	0	0.632974	0.926	0.552	0	3	PTGDS	1.67754
CCL8	0	0.630198	0.853	0.741	0	3	CCL8	1.15115
PHLDB21	0	0.626025	0.903	0.642	0	3	PHLDB2	1.40654
APOC11	0	0.625537	0.929	0.745	0	3	APOC1	1.24698
FILIP1L1	0	0.625282	0.928	0.667	0	3	FILIP1L	1.3913
PODNL11	0	0.624429	0.888	0.515	0	3	PODNL1	1.72427
FRMD3	0	0.622647	0.828	0.57	0	3	FRMD3	1.45263
IFI61	0	0.61984	0.998	0.919	0	3	IFI6	1.08596
SLC35D1	0	0.617834	0.869	0.549	0	3	SLC35D1	1.58288
CHSY11	0	0.616337	0.97	0.767	0	3	CHSY1	1.26467
C11orf962	0	0.611425	0.991	0.714	0	3	C11orf96	1.38796
TFRC1	0	0.604013	0.937	0.697	0	3	TFRC	1.34433
CTSL2	0	0.593264	0.995	0.862	0	3	CTSL	1.15429
CCDC69	0	0.592571	0.93	0.66	0	3	CCDC69	1.40909
PAQR71	0	0.588761	0.867	0.587	0	3	PAQR7	1.477
SLC1A2	0	0.586925	0.861	0.629	0	3	SLC1A2	1.36884
PTPRD	0	0.576057	0.882	0.502	0	3	PTPRD	1.75697
IGFBP42	0	0.575344	0.999	0.843	0	3	IGFBP4	1.18505
DCBLD11	0	0.571932	0.91	0.66	0	3	DCBLD1	1.37879
CALD12	0	0.57077	0.999	0.773	0	3	CALD1	1.29237
BRINP21	0	0.567449	0.798	0.435	0	3	BRINP2	1.83448
SPSB12	0	0.566624	0.959	0.73	0	3	SPSB1	1.3137
PAMR12	0	0.565133	0.949	0.697	0	3	PAMR1	1.36155
PAPSS21	0	0.564864	0.937	0.696	0	3	PAPSS2	1.34626
SLC2A1	0	0.56353	0.951	0.688	0	3	SLC2A1	1.38227
PLAT2	0	0.563137	0.922	0.695	0	3	PLAT	1.32662
DNAJB91	0	0.560113	0.943	0.74	0	3	DNAJB9	1.27432
PRDM12	0	0.558434	0.978	0.769	0	3	PRDM1	1.27178
CNR11	0	0.549762	0.845	0.617	0	3	CNR1	1.36953
FBLN22	0	0.5447	0.966	0.689	0	3	FBLN2	1.40203
FADS1	0	0.543712	0.842	0.524	0	3	FADS1	1.60687
CRLF1	0	0.53801	0.731	0.621	0	3	CRLF1	1.17713
SLC39A141	0	0.520078	0.932	0.69	0	3	SLC39A14	1.35072
PLCL11	0	0.51839	0.874	0.576	0	3	PLCL1	1.51736
LSAMP1	0	0.514425	0.86	0.581	0	3	LSAMP	1.48021
GPR1761	0	0.509369	0.854	0.584	0	3	GPR176	1.46233
FGG	0	0.508911	0.688	0.618	0	3	FGG	1.11327
SCUBE1	0	0.504086	0.815	0.611	0	3	SCUBE1	1.33388
TNFAIP21	0	0.502627	0.976	0.739	0	3	TNFAIP2	1.3207
RND32	0	0.502177	0.865	0.695	0	3	RND3	1.2446
ARL4D2	0	0.501481	0.857	0.532	0	3	ARL4D	1.6109
EDNRB1	0	0.500918	0.823	0.54	0	3	EDNRB	1.52407
ABHD51	0	0.500362	0.919	0.644	0	3	ABHD5	1.42702
RXFP1	0	0.499904	0.841	0.674	0	3	RXFP1	1.24777
CORO2A1	0	0.498369	0.858	0.514	0	3	CORO2A	1.66926
COLEC111	0	0.495727	0.845	0.442	0	3	COLEC11	1.91176
SLC6A81	0	0.49516	0.846	0.531	0	3	SLC6A8	1.59322
RGS21	0	0.487718	0.855	0.683	0	3	RGS2	1.25183
AADAC1	0	0.486075	0.66	0.493	0	3	AADAC	1.33874
NLGN4X2	0	0.475234	0.89	0.602	0	3	NLGN4X	1.47841
VGLL32	0	0.472611	0.914	0.613	0	3	VGLL3	1.49103
SLC1A1	0	0.470175	0.854	0.559	0	3	SLC1A1	1.52773
PILRA2	0	0.468363	0.892	0.648	0	3	PILRA	1.37654
NKD1	0	0.466966	0.828	0.561	0	3	NKD1	1.47594
MELTF1	0	0.466049	0.875	0.597	0	3	MELTF	1.46566
INHA	0	0.457247	0.819	0.569	0	3	INHA	1.43937
MOSPD2	0	0.453805	0.882	0.666	0	3	MOSPD2	1.32432
TIMP12	0	0.452924	0.989	0.802	0	3	TIMP1	1.23317
KRT23	0	0.444717	0.816	0.544	0	3	KRT23	1.5
BMP41	0	0.439737	0.711	0.505	0	3	BMP4	1.40792
PROCR2	0	0.43889	0.862	0.65	0	3	PROCR	1.32615
LINP1	0	0.438693	0.819	0.659	0	3	LINP1	1.24279
FGF21	0	0.432579	0.881	0.667	0	3	FGF2	1.32084
MYO101	0	0.427442	0.886	0.627	0	3	MYO10	1.41308
EFEMP12	0	0.426567	0.954	0.725	0	3	EFEMP1	1.31586
CILP2	0	0.425955	0.887	0.65	0	3	CILP	1.36462
RAB2A1	0	0.424329	0.986	0.834	0	3	RAB2A	1.18225
P3H21	0	0.423167	0.877	0.629	0	3	P3H2	1.39428
ANTXR12	0	0.421131	0.954	0.687	0	3	ANTXR1	1.38865
DISC1	0	0.418077	0.843	0.644	0	3	DISC1	1.30901
PXDN2	0	0.411248	0.965	0.738	0	3	PXDN	1.30759
WNT9A1	0	0.410199	0.788	0.539	0	3	WNT9A	1.46197
SH3D192	0	0.408078	0.884	0.633	0	3	SH3D19	1.39652
FHL11	0	0.404763	0.847	0.637	0	3	FHL1	1.32967
NAV32	0	0.400769	0.82	0.556	0	3	NAV3	1.47482
FBN12	0	0.400237	0.971	0.68	0	3	FBN1	1.42794
TNFRSF81	0	0.399975	0.771	0.585	0	3	TNFRSF8	1.31795
LAYN	0	0.398441	0.845	0.631	0	3	LAYN	1.33914
BABAM2	0	0.396753	0.875	0.636	0	3	BABAM2	1.37579
FAP2	0	0.395348	0.908	0.688	0	3	FAP	1.31977
STAC2	0	0.395062	0.764	0.476	0	3	STAC2	1.60504
SEMA3C1	0	0.391366	0.83	0.715	0	3	SEMA3C	1.16084
ASNS	0	0.389672	0.794	0.564	0	3	ASNS	1.4078
ATG9B	0	0.388841	0.761	0.587	0	3	ATG9B	1.29642
COBLL1	0	0.382762	0.777	0.44	0	3	COBLL1	1.76591
LIMCH1	0	0.380549	0.85	0.617	0	3	LIMCH1	1.37763
ENTPD3	0	0.380538	0.768	0.393	0	3	ENTPD3	1.9542
AADACL2	0	0.372441	0.676	0.588	0	3	AADACL2	1.14966
MAP1B1	0	0.370639	0.931	0.689	0	3	MAP1B	1.35123
SCCPDH	0	0.36646	0.918	0.661	0	3	SCCPDH	1.3888
LAMA42	0	0.361136	0.957	0.711	0	3	LAMA4	1.34599
AC079949.2	0	0.360836	0.748	0.559	0	3	AC079949.2	1.3381
PODXL	0	0.354578	0.838	0.622	0	3	PODXL	1.34727
PHACTR4	0	0.354032	0.843	0.615	0	3	PHACTR4	1.37073
HILPDA1	0	0.3493	0.766	0.575	0	3	HILPDA	1.33217
FICD	0	0.346918	0.818	0.649	0	3	FICD	1.2604
RCBTB11	0	0.325662	0.823	0.591	0	3	RCBTB1	1.39255
AL139393.21	0	0.322786	0.832	0.721	0	3	AL139393.2	1.15395
AOX12	0	0.321198	0.817	0.535	0	3	AOX1	1.5271
TBX32	0	0.321163	0.866	0.615	0	3	TBX3	1.40813
CRMP1	0	0.320003	0.75	0.561	0	3	CRMP1	1.3369
P4HA31	0	0.318592	0.683	0.494	0	3	P4HA3	1.38259
PLIN1	0	0.318007	0.73	0.596	0	3	PLIN1	1.22483
PDZK1IP1	0	0.315586	0.799	0.597	0	3	PDZK1IP1	1.33836
NR1D1	0	0.308406	0.772	0.665	0	3	NR1D1	1.1609
CHST71	0	0.307309	0.831	0.596	0	3	CHST7	1.3943
PID12	0	0.306977	0.932	0.713	0	3	PID1	1.30715
IGF2	0	0.298486	0.93	0.775	0	3	IGF2	1.2
SIGLEC71	0	0.298082	0.79	0.624	0	3	SIGLEC7	1.26603
PDE4B	0	0.292239	0.877	0.66	0	3	PDE4B	1.32879
HIST1H1C	0	0.291523	0.809	0.571	0	3	HIST1H1C	1.41681
PDPN2	0	0.284449	0.913	0.747	0	3	PDPN	1.22222
MYLK3	0	0.279119	0.565	0.44	0	3	MYLK3	1.28409
PNP	0	0.27767	0.891	0.712	0	3	PNP	1.2514
SLC9A3R2	0	0.276598	0.828	0.575	0	3	SLC9A3R2	1.44
TIPARP	0	0.274559	0.768	0.577	0	3	TIPARP	1.33102
GFPT22	0	0.270323	0.841	0.608	0	3	GFPT2	1.38322
DRP2	0	0.268333	0.736	0.55	0	3	DRP2	1.33818
C11orf86	0	0.266213	0.689	0.478	0	3	C11orf86	1.44142
VEGFA	0	0.266095	0.898	0.741	0	3	VEGFA	1.21188
SDC1	0	0.264287	0.693	0.444	0	3	SDC1	1.56081
ADAMTS92	5.55501e-296	0.262575	0.726	0.571	1.111e-292	3	ADAMTS9	1.27145
SYNDIG1	0	0.260503	0.731	0.67	0	3	SYNDIG1	1.09104
JAM2	0	0.258029	0.784	0.628	0	3	JAM2	1.24841
IMPA2	0	0.256073	0.814	0.658	0	3	IMPA2	1.23708
TAGLN1	0	1.70786	0.984	0.527	0	4	TAGLN	1.86717
COL3A11	0	1.5898	1	0.701	0	4	COL3A1	1.42653
SERPINF11	0	1.58174	0.983	0.534	0	4	SERPINF1	1.84082
IGF12	0	1.46522	0.98	0.604	0	4	IGF1	1.62252
COL1A12	0	1.36503	0.999	0.77	0	4	COL1A1	1.2974
COL1A22	0	1.2131	0.999	0.713	0	4	COL1A2	1.40112
ACTA2	0	1.13038	0.911	0.541	0	4	ACTA2	1.68392
PLA2G2A1	0	1.04017	0.691	0.334	0	4	PLA2G2A	2.06886
THBS11	0	0.986447	0.971	0.607	0	4	THBS1	1.59967
MMP11	0	0.937025	0.919	0.623	0	4	MMP11	1.47512
TPM11	0	0.910769	0.978	0.717	0	4	TPM1	1.36402
COL5A22	0	0.906662	0.982	0.646	0	4	COL5A2	1.52012
COL6A32	0	0.885514	0.988	0.631	0	4	COL6A3	1.56577
MGP	0	0.850758	0.945	0.671	0	4	MGP	1.40835
MMP22	0	0.838917	0.999	0.859	0	4	MMP2	1.16298
SOD31	0	0.826665	0.913	0.497	0	4	SOD3	1.83702
MME1	0	0.820792	0.884	0.601	0	4	MME	1.47088
POSTN	0	0.779177	0.92	0.527	0	4	POSTN	1.74573
MYLK	0	0.777345	0.916	0.474	0	4	MYLK	1.93249
SPARC	0	0.76099	0.999	0.761	0	4	SPARC	1.31275
COL15A11	0	0.730223	0.974	0.629	0	4	COL15A1	1.54849
SFRP4	1.7206e-274	0.71927	0.627	0.358	3.4412e-271	4	SFRP4	1.7514
CTSK2	0	0.715314	0.979	0.705	0	4	CTSK	1.38865
WNT21	0	0.706236	0.897	0.328	0	4	WNT2	2.73476
COL5A12	0	0.693596	0.951	0.639	0	4	COL5A1	1.48826
AVPR1A1	0	0.69204	0.905	0.561	0	4	AVPR1A	1.61319
SOX41	0	0.687014	0.971	0.707	0	4	SOX4	1.37341
TNC	0	0.682193	0.941	0.581	0	4	TNC	1.61962
CYP1B11	0	0.679845	0.922	0.607	0	4	CYP1B1	1.51895
ALDH1A32	0	0.665363	0.862	0.511	0	4	ALDH1A3	1.68689
IGFBP52	0	0.664169	0.966	0.703	0	4	IGFBP5	1.37411
OSR22	0	0.638773	0.906	0.605	0	4	OSR2	1.49752
RGMA1	0	0.63696	0.865	0.414	0	4	RGMA	2.08937
CAMK2N1	0	0.636537	0.945	0.555	0	4	CAMK2N1	1.7027
THBS21	0	0.625109	0.812	0.486	0	4	THBS2	1.67078
C33	0	0.620391	0.904	0.692	0	4	C3	1.30636
SFRP1	0	0.619022	0.691	0.327	0	4	SFRP1	2.11315
CYR611	0	0.618498	0.888	0.538	0	4	CYR61	1.65056
DIO2	0	0.617104	0.834	0.602	0	4	DIO2	1.38538
S1PR32	0	0.60331	0.932	0.507	0	4	S1PR3	1.83826
COL12A1	0	0.60132	0.837	0.522	0	4	COL12A1	1.60345
BGN	0	0.598403	0.936	0.48	0	4	BGN	1.95
COL4A2	0	0.581358	0.984	0.721	0	4	COL4A2	1.36477
NR2F1	0	0.566098	0.737	0.415	0	4	NR2F1	1.7759
ANGPTL11	0	0.554804	0.784	0.47	0	4	ANGPTL1	1.66809
MOXD1	0	0.532908	0.729	0.498	0	4	MOXD1	1.46386
CRABP2	0	0.509934	0.924	0.488	0	4	CRABP2	1.89344
PTN	0	0.506379	0.705	0.414	0	4	PTN	1.7029
FBXO321	0	0.505295	0.861	0.662	0	4	FBXO32	1.3006
SYNPO2	0	0.492774	0.829	0.475	0	4	SYNPO2	1.74526
LEFTY21	0	0.490159	0.93	0.577	0	4	LEFTY2	1.61179
MEDAG2	0	0.489274	0.84	0.555	0	4	MEDAG	1.51351
COL4A1	0	0.485388	0.959	0.689	0	4	COL4A1	1.39187
MARCKSL11	0	0.4847	0.931	0.67	0	4	MARCKSL1	1.38955
FGF71	0	0.47481	0.761	0.392	0	4	FGF7	1.94133
RNF1501	0	0.471918	0.823	0.532	0	4	RNF150	1.54699
IL6ST2	0	0.46921	0.98	0.804	0	4	IL6ST	1.21891
DSEL1	0	0.468703	0.887	0.508	0	4	DSEL	1.74606
MFAP5	0	0.462463	0.852	0.568	0	4	MFAP5	1.5
SPON23	0	0.455973	0.976	0.723	0	4	SPON2	1.34993
ALDH1A23	0	0.455833	0.966	0.679	0	4	ALDH1A2	1.42268
ASPN	0	0.453967	0.938	0.519	0	4	ASPN	1.80732
ANTXR13	0	0.446383	0.949	0.693	0	4	ANTXR1	1.36941
CCBE1	0	0.436794	0.745	0.406	0	4	CCBE1	1.83498
PID13	0	0.434265	0.931	0.717	0	4	PID1	1.29847
SPOCK13	0	0.433995	0.985	0.781	0	4	SPOCK1	1.2612
MUM1L11	0	0.432424	0.787	0.543	0	4	MUM1L1	1.44936
CYP4B11	0	0.425608	0.768	0.371	0	4	CYP4B1	2.07008
SULF1	0	0.420614	0.89	0.532	0	4	SULF1	1.67293
FAP3	0	0.417329	0.956	0.687	0	4	FAP	1.39156
HSPB63	0	0.410538	0.975	0.773	0	4	HSPB6	1.26132
MRVI1	0	0.405151	0.724	0.396	0	4	MRVI1	1.82828
CADPS2	0	0.404218	0.668	0.347	0	4	CADPS2	1.92507
MYOCD	6.98561e-212	0.400525	0.593	0.292	1.39712e-208	4	MYOCD	2.03082
ADRA2C2	0	0.397163	0.9	0.578	0	4	ADRA2C	1.55709
LTBP12	0	0.39362	0.958	0.661	0	4	LTBP1	1.44932
RARRES11	0	0.390042	0.808	0.553	0	4	RARRES1	1.46112
NLGN4X3	0	0.388235	0.865	0.61	0	4	NLGN4X	1.41803
VCAN2	0	0.387941	0.987	0.752	0	4	VCAN	1.3125
CDH3	0	0.387056	0.84	0.377	0	4	CDH3	2.22812
FABP5	0	0.3811	0.894	0.616	0	4	FABP5	1.4513
COL18A11	0	0.375515	0.955	0.685	0	4	COL18A1	1.39416
SERTM2	0	0.372756	0.887	0.356	0	4	SERTM2	2.49157
P2RY142	0	0.369884	0.912	0.673	0	4	P2RY14	1.35513
MFAP2	0	0.365538	0.844	0.377	0	4	MFAP2	2.23873
ADH1B	4.87617e-168	0.362372	0.574	0.293	9.75233e-165	4	ADH1B	1.95904
MSX1	0	0.362124	0.874	0.514	0	4	MSX1	1.70039
ID42	0	0.360397	0.921	0.619	0	4	ID4	1.48788
ISLR3	0	0.357434	0.997	0.793	0	4	ISLR	1.25725
OSGIN22	0	0.352027	0.927	0.684	0	4	OSGIN2	1.35526
CPXM13	0	0.349869	0.975	0.71	0	4	CPXM1	1.37324
PLOD2	0	0.349269	0.919	0.613	0	4	PLOD2	1.49918
EGFR2	0	0.348795	0.906	0.669	0	4	EGFR	1.35426
ELN	0	0.348535	0.649	0.332	0	4	ELN	1.95482
CXCL122	0	0.347084	0.82	0.57	0	4	CXCL12	1.4386
PEG31	0	0.345978	0.874	0.528	0	4	PEG3	1.6553
IRS23	0	0.342689	0.96	0.737	0	4	IRS2	1.30258
SMOC2	2.65775e-257	0.335472	0.706	0.508	5.3155e-254	4	SMOC2	1.38976
ADAMTS13	0	0.330887	0.939	0.716	0	4	ADAMTS1	1.31145
FHL2	0	0.329656	0.867	0.585	0	4	FHL2	1.48205
IGFBP33	0	0.329	0.977	0.887	0	4	IGFBP3	1.10147
BCAS1	2.55083e-144	0.326252	0.55	0.242	5.10165e-141	4	BCAS1	2.27273
SPSB13	0	0.321991	0.926	0.738	0	4	SPSB1	1.25474
AC012085.2	1.05449e-138	0.321864	0.551	0.29	2.10897e-135	4	AC012085.2	1.9
CALD13	0	0.320961	0.995	0.778	0	4	CALD1	1.27892
CD24	0	0.319425	0.875	0.574	0	4	CD24	1.52439
RGS4	0	0.316516	0.755	0.429	0	4	RGS4	1.75991
RSPO31	0	0.314969	0.928	0.467	0	4	RSPO3	1.98715
PTGDS2	2.35458e-139	0.306989	0.731	0.577	4.70917e-136	4	PTGDS	1.2669
CKB	8.9084e-151	0.304333	0.61	0.419	1.78168e-147	4	CKB	1.45585
MXRA5	0	0.302127	0.769	0.281	0	4	MXRA5	2.73665
LINC023491	0	0.299524	0.849	0.422	0	4	LINC02349	2.01185
FBLN53	0	0.298735	0.945	0.713	0	4	FBLN5	1.32539
DPYSL3	0	0.294619	0.862	0.449	0	4	DPYSL3	1.91982
LOXL2	0	0.29285	0.892	0.546	0	4	LOXL2	1.6337
MYH10	0	0.292216	0.818	0.52	0	4	MYH10	1.57308
CCDC71L	0	0.291541	0.92	0.682	0	4	CCDC71L	1.34897
ADAMTS8	0	0.289527	0.752	0.44	0	4	ADAMTS8	1.70909
FBLN23	0	0.287118	0.975	0.693	0	4	FBLN2	1.40693
RPRM	2.14113e-139	0.285959	0.565	0.287	4.28226e-136	4	RPRM	1.96864
PDPN3	0	0.280838	0.94	0.748	0	4	PDPN	1.25668
LMCD1	3.73479e-286	0.277713	0.735	0.538	7.46957e-283	4	LMCD1	1.36617
OLFML2B1	0	0.272432	0.945	0.754	0	4	OLFML2B	1.25332
GFPT23	0	0.270461	0.904	0.606	0	4	GFPT2	1.49175
FBN13	0	0.269389	0.959	0.687	0	4	FBN1	1.39592
CXCL13	1.02355e-26	0.263323	0.491	0.28	2.0471e-23	4	CXCL13	1.75357
PPP1R14A	1.86621e-162	0.263297	0.622	0.419	3.73242e-159	4	PPP1R14A	1.48449
PLPP13	0	0.259926	0.969	0.756	0	4	PLPP1	1.28175
TGFBR32	0	0.25916	0.839	0.621	0	4	TGFBR3	1.35105
EPS8	0	0.259029	0.908	0.71	0	4	EPS8	1.27887
TMEM158	9.5112e-154	0.255354	0.593	0.4	1.90224e-150	4	TMEM158	1.4825
RDH102	0	0.254706	0.924	0.676	0	4	RDH10	1.36686
FHL12	0	0.254642	0.84	0.642	0	4	FHL1	1.30841
CCL5	0	3.03023	0.975	0.56	0	5	CCL5	1.74107
CD8A	0	2.53912	0.799	0.41	0	5	CD8A	1.94878
TRBC2	0	2.35826	0.883	0.521	0	5	TRBC2	1.69482
TRAC	0	2.22384	0.877	0.491	0	5	TRAC	1.78615
CD2	0	2.1533	0.896	0.448	0	5	CD2	2
GZMK	0	2.07347	0.802	0.477	0	5	GZMK	1.68134
TRBC1	0	2.01386	0.739	0.498	0	5	TRBC1	1.48394
IL32	0	1.94896	0.965	0.747	0	5	IL32	1.29183
GZMH	0	1.93157	0.785	0.227	0	5	GZMH	3.45815
CD3G	0	1.81684	0.767	0.372	0	5	CD3G	2.06183
PTPRC	0	1.81558	0.94	0.66	0	5	PTPRC	1.42424
IKZF3	0	1.71144	0.769	0.377	0	5	IKZF3	2.03979
CST7	0	1.60336	0.802	0.493	0	5	CST7	1.62677
IL2RG	0	1.51783	0.865	0.537	0	5	IL2RG	1.6108
SLAMF7	0	1.51288	0.77	0.422	0	5	SLAMF7	1.82464
ITM2A	0	1.51238	0.802	0.481	0	5	ITM2A	1.66736
CD3E	0	1.5084	0.792	0.424	0	5	CD3E	1.86792
ARL4C1	0	1.50481	0.782	0.654	0	5	ARL4C	1.19572
CCL4	0	1.4213	0.762	0.459	0	5	CCL4	1.66013
CD52	0	1.41826	0.835	0.602	0	5	CD52	1.38704
RAC2	0	1.40371	0.934	0.608	0	5	RAC2	1.53618
CD69	0	1.38236	0.749	0.448	0	5	CD69	1.67187
FYB11	0	1.31023	0.9	0.663	0	5	FYB1	1.35747
NKG7	0	1.23748	0.883	0.443	0	5	NKG7	1.99323
ETS1	6.72006e-300	1.20441	0.71	0.643	1.34401e-296	5	ETS1	1.1042
SYNE2	7.55231e-267	1.17769	0.657	0.468	1.51046e-263	5	SYNE2	1.40385
GBP5	2.05476e-206	1.15258	0.638	0.623	4.10952e-203	5	GBP5	1.02408
GIMAP71	1.81843e-287	1.15176	0.691	0.577	3.63686e-284	5	GIMAP7	1.19757
CD96	0	1.13506	0.672	0.452	0	5	CD96	1.48673
ARHGDIB1	0	1.06077	0.891	0.718	0	5	ARHGDIB	1.24095
LBH	5.01955e-159	1.02304	0.597	0.524	1.00391e-155	5	LBH	1.13931
CCL4L21	0	1.01321	0.713	0.545	0	5	CCL4L2	1.30826
RUNX3	2.42367e-274	1.00855	0.668	0.511	4.84733e-271	5	RUNX3	1.30724
EOMES	4.55847e-91	0.99773	0.516	0.352	9.11695e-88	5	EOMES	1.46591
PRKCH	2.58642e-281	0.937751	0.644	0.463	5.17284e-278	5	PRKCH	1.39093
LSP1	1.06734e-305	0.870154	0.758	0.652	2.13468e-302	5	LSP1	1.16258
FGFBP2	0	0.855209	0.658	0.311	0	5	FGFBP2	2.11576
LTB	1.70285e-134	0.849942	0.533	0.386	3.4057e-131	5	LTB	1.38083
ITGB21	4.44062e-255	0.848422	0.718	0.649	8.88123e-252	5	ITGB2	1.10632
SPN	7.73062e-22	0.800318	0.476	0.434	1.54612e-18	5	SPN	1.09677
CLEC2D1	4.20438e-22	0.777102	0.656	0.74	8.40877e-19	5	CLEC2D	0.886486
SLC38A1	5.28393e-31	0.772841	0.536	0.556	1.05679e-27	5	SLC38A1	0.964029
GZMA	0	0.726172	0.93	0.545	0	5	GZMA	1.70642
CRTAM	6.5918e-16	0.720999	0.422	0.366	1.31836e-12	5	CRTAM	1.15301
GBP41	5.98942e-68	0.705518	0.661	0.665	1.19788e-64	5	GBP4	0.993985
FASLG	4.81725e-141	0.692952	0.541	0.374	9.6345e-138	5	FASLG	1.44652
SPOCK22	4.36571e-72	0.674554	0.695	0.727	8.73142e-69	5	SPOCK2	0.955983
KLRD1	1.91724e-05	0.674104	0.445	0.449	0.0383449	5	KLRD1	0.991091
PAG1	3.81446e-22	0.656263	0.544	0.602	7.62892e-19	5	PAG1	0.903654
TC2N	3.0625e-13	0.654979	0.407	0.321	6.125e-10	5	TC2N	1.26791
RIPOR2	1.66173e-07	0.594493	0.451	0.471	0.000332345	5	RIPOR2	0.957537
SEMA4D	5.42263e-44	0.575015	0.569	0.588	1.08453e-40	5	SEMA4D	0.967687
CD841	1.16502e-40	0.567687	0.589	0.647	2.33005e-37	5	CD84	0.910355
EZR	8.36369e-05	0.54389	0.505	0.55	0.167274	5	EZR	0.918182
KIF21A	3.13643e-21	0.538714	0.467	0.421	6.27285e-18	5	KIF21A	1.10926
UCP21	7.20643e-73	0.522405	0.681	0.716	1.44129e-69	5	UCP2	0.951117
TTN	2.88989e-288	0.513499	0.627	0.48	5.77979e-285	5	TTN	1.30625
RGS11	5.50098e-09	0.50616	0.509	0.554	1.1002e-05	5	RGS1	0.918773
ZNF683	6.62535e-45	0.499394	0.29	0.301	1.32507e-41	5	ZNF683	0.963455
DUSP4	0	0.497535	0.6	0.372	0	5	DUSP4	1.6129
CD160	7.72851e-19	0.477028	0.406	0.266	1.5457e-15	5	CD160	1.52632
PRF1	5.48495e-288	0.454914	0.655	0.445	1.09699e-284	5	PRF1	1.47191
MS4A1	4.06433e-21	0.453046	0.427	0.307	8.12865e-18	5	MS4A1	1.39088
CXCR4	6.84355e-231	0.433613	0.691	0.627	1.36871e-227	5	CXCR4	1.10207
CX3CR11	0	0.429832	0.613	0.359	0	5	CX3CR1	1.70752
TNF	1.63706e-46	0.425032	0.303	0.398	3.27412e-43	5	TNF	0.761307
CD7	1.31463e-10	0.42491	0.463	0.463	2.62926e-07	5	CD7	1
KLRB1	3.0434e-18	0.412796	0.341	0.368	6.0868e-15	5	KLRB1	0.92663
SLA1	2.19535e-110	0.409379	0.687	0.651	4.3907e-107	5	SLA	1.0553
XCL2	6.41984e-14	0.397367	0.354	0.393	1.28397e-10	5	XCL2	0.900763
BIRC3	9.02228e-60	0.377121	0.345	0.526	1.80446e-56	5	BIRC3	0.655894
ADAM8	1.0785e-69	0.370911	0.576	0.533	2.15701e-66	5	ADAM8	1.08068
TNFAIP3	0.00224589	0.354958	0.582	0.604	1	5	TNFAIP3	0.963576
CCND2	1.54057e-06	0.349116	0.596	0.634	0.00308115	5	CCND2	0.940063
ACSL5	8.24487e-40	0.33947	0.506	0.44	1.64897e-36	5	ACSL5	1.15
TMPO	1.55863e-09	0.32741	0.428	0.519	3.11725e-06	5	TMPO	0.824663
GATA3	5.20533e-140	0.325542	0.295	0.551	1.04107e-136	5	GATA3	0.53539
LAPTM51	4.58318e-180	0.312285	0.797	0.722	9.16636e-177	5	LAPTM5	1.10388
MT1F	3.1549e-239	0.305387	0.583	0.381	6.3098e-236	5	MT1F	1.53018
ST8SIA41	1.44363e-05	0.303296	0.555	0.65	0.0288726	5	ST8SIA4	0.853846
HMGB2	1.8518e-17	0.294905	0.528	0.682	3.70359e-14	5	HMGB2	0.774194
HMGA1	0.00607989	0.289267	0.456	0.546	1	5	HMGA1	0.835165
MBNL3	9.48456e-19	0.281074	0.403	0.544	1.89691e-15	5	MBNL3	0.740809
KIF20B1	1.20228e-60	0.279509	0.527	0.447	2.40456e-57	5	KIF20B	1.17897
SMC4	6.40664e-55	0.269459	0.418	0.61	1.28133e-51	5	SMC4	0.685246
CCL3L11	0	0.267964	0.74	0.575	0	5	CCL3L1	1.28696
TNFRSF9	0	0.255381	0.705	0.515	0	5	TNFRSF9	1.36893
VWF	0	2.58791	0.984	0.41	0	6	VWF	2.4
MMRN1	0	2.46354	0.97	0.366	0	6	MMRN1	2.65027
CD34	0	2.43201	0.972	0.349	0	6	CD34	2.7851
ACKR1	0	2.41962	0.833	0.301	0	6	ACKR1	2.76744
PECAM11	0	2.38236	0.992	0.524	0	6	PECAM1	1.89313
CRIP2	0	2.23408	0.975	0.462	0	6	CRIP2	2.11039
PCDH17	0	2.22508	0.951	0.293	0	6	PCDH17	3.24573
RAMP2	0	2.13443	0.964	0.428	0	6	RAMP2	2.25234
CLEC14A	0	2.03368	0.964	0.326	0	6	CLEC14A	2.95706
ID1	0	1.96779	0.908	0.38	0	6	ID1	2.38947
LDB2	0	1.8925	0.952	0.419	0	6	LDB2	2.27208
IL33	0	1.89003	0.949	0.462	0	6	IL33	2.05411
EMCN	0	1.88548	0.946	0.238	0	6	EMCN	3.97479
CALCRL	0	1.83237	0.934	0.393	0	6	CALCRL	2.37659
A2M1	0	1.82655	0.995	0.814	0	6	A2M	1.22236
AQP1	0	1.81686	0.891	0.328	0	6	AQP1	2.71646
ADGRL4	0	1.77391	0.943	0.401	0	6	ADGRL4	2.35162
LEPR	0	1.74657	0.903	0.503	0	6	LEPR	1.79523
SOX18	0	1.70327	0.933	0.402	0	6	SOX18	2.3209
ENPP21	0	1.69016	0.952	0.689	0	6	ENPP2	1.38171
MMRN2	0	1.69013	0.933	0.254	0	6	MMRN2	3.67323
CDH5	0	1.67771	0.944	0.321	0	6	CDH5	2.94081
ESAM	0	1.67175	0.927	0.327	0	6	ESAM	2.83486
CD931	0	1.61673	0.967	0.489	0	6	CD93	1.97751
TIE1	0	1.60358	0.939	0.416	0	6	TIE1	2.25721
PTPRB	0	1.55204	0.938	0.235	0	6	PTPRB	3.99149
CXorf36	0	1.53215	0.9	0.336	0	6	CXorf36	2.67857
ITGA6	0	1.52081	0.925	0.563	0	6	ITGA6	1.64298
PLVAP	0	1.51483	0.911	0.256	0	6	PLVAP	3.55859
FLT1	0	1.49732	0.943	0.579	0	6	FLT1	1.62867
EGFL7	0	1.4933	0.918	0.358	0	6	EGFL7	2.56425
ID3	0	1.4663	0.9	0.453	0	6	ID3	1.98675
NFIB	0	1.45398	0.955	0.567	0	6	NFIB	1.6843
HEG1	0	1.44753	0.899	0.637	0	6	HEG1	1.4113
CYYR1	0	1.43621	0.912	0.342	0	6	CYYR1	2.66667
HSPG2	0	1.41592	0.929	0.53	0	6	HSPG2	1.75283
CTGF	0	1.40921	0.786	0.574	0	6	CTGF	1.36934
TM4SF11	0	1.40425	0.936	0.714	0	6	TM4SF1	1.31092
LMO2	0	1.40106	0.926	0.564	0	6	LMO2	1.64184
CCDC3	0	1.3987	0.827	0.308	0	6	CCDC3	2.68506
ARHGAP29	0	1.38014	0.889	0.284	0	6	ARHGAP29	3.13028
NPDC1	0	1.3595	0.901	0.521	0	6	NPDC1	1.72937
TSC22D1	0	1.34139	0.911	0.545	0	6	TSC22D1	1.67156
IFI27	0	1.34036	0.944	0.79	0	6	IFI27	1.19494
ADGRF5	0	1.32018	0.84	0.335	0	6	ADGRF5	2.50746
RALGAPA2	0	1.30331	0.883	0.484	0	6	RALGAPA2	1.82438
SPARC1	0	1.28825	0.996	0.772	0	6	SPARC	1.29016
MCAM	0	1.26205	0.895	0.602	0	6	MCAM	1.48671
EPAS1	0	1.25842	0.957	0.754	0	6	EPAS1	1.26923
ELK3	0	1.25168	0.945	0.735	0	6	ELK3	1.28571
MPZL2	0	1.24284	0.896	0.38	0	6	MPZL2	2.35789
S1PR1	0	1.24184	0.934	0.557	0	6	S1PR1	1.67684
TNFSF10	0	1.23845	0.953	0.657	0	6	TNFSF10	1.45053
ERG	0	1.2328	0.877	0.293	0	6	ERG	2.99317
CLDN5	0	1.23081	0.855	0.365	0	6	CLDN5	2.34247
UGCG	0	1.2191	0.915	0.679	0	6	UGCG	1.34757
GNG11	0	1.2173	0.906	0.465	0	6	GNG11	1.94839
CPXM2	0	1.19994	0.84	0.465	0	6	CPXM2	1.80645
SYNPO	0	1.19288	0.858	0.42	0	6	SYNPO	2.04286
EDN1	0	1.16884	0.861	0.354	0	6	EDN1	2.4322
ROBO4	0	1.16833	0.874	0.223	0	6	ROBO4	3.91928
RHOJ	0	1.15574	0.905	0.372	0	6	RHOJ	2.4328
HOXD9	0	1.15346	0.834	0.378	0	6	HOXD9	2.20635
SHANK3	0	1.14959	0.854	0.408	0	6	SHANK3	2.09314
CRIM1	0	1.12287	0.934	0.677	0	6	CRIM1	1.37962
APLNR	0	1.12107	0.87	0.247	0	6	APLNR	3.52227
PLK2	0	1.11106	0.809	0.458	0	6	PLK2	1.76638
ARRDC3	0	1.10815	0.892	0.602	0	6	ARRDC3	1.48173
ANGPT2	0	1.10756	0.852	0.523	0	6	ANGPT2	1.62906
PODXL1	0	1.10306	0.856	0.635	0	6	PODXL	1.34803
PLA1A	0	1.10305	0.814	0.271	0	6	PLA1A	3.00369
PLCB4	0	1.10285	0.87	0.292	0	6	PLCB4	2.97945
JAM21	0	1.10071	0.91	0.631	0	6	JAM2	1.44216
NREP	0	1.09725	0.871	0.526	0	6	NREP	1.65589
ACKR3	0	1.08969	0.896	0.465	0	6	ACKR3	1.92688
HYAL2	0	1.08621	0.848	0.499	0	6	HYAL2	1.6994
SHE	0	1.0814	0.873	0.248	0	6	SHE	3.52016
DUSP23	0	1.07385	0.855	0.611	0	6	DUSP23	1.39935
MALL	0	1.06944	0.782	0.334	0	6	MALL	2.34132
FAM43A	0	1.06595	0.842	0.538	0	6	FAM43A	1.56506
TSPAN7	0	1.06504	0.842	0.508	0	6	TSPAN7	1.65748
TEK	0	1.02381	0.799	0.48	0	6	TEK	1.66458
LEF1	0	1.02153	0.819	0.302	0	6	LEF1	2.71192
RAPGEF5	0	1.02112	0.867	0.311	0	6	RAPGEF5	2.78778
RAMP3	0	1.01701	0.817	0.424	0	6	RAMP3	1.92689
HOXD10	0	1.01434	0.796	0.449	0	6	HOXD10	1.77283
MARCKSL12	0	0.988389	0.928	0.682	0	6	MARCKSL1	1.3607
SLCO2A1	0	0.985235	0.834	0.46	0	6	SLCO2A1	1.81304
CGNL1	0	0.984684	0.853	0.433	0	6	CGNL1	1.96998
HSPA2	0	0.984332	0.909	0.616	0	6	HSPA2	1.47565
BACE2	0	0.982307	0.847	0.416	0	6	BACE2	2.03606
LAMA5	0	0.964999	0.832	0.538	0	6	LAMA5	1.54647
CAVIN2	0	0.947971	0.816	0.257	0	6	CAVIN2	3.1751
TIAM1	0	0.944618	0.834	0.453	0	6	TIAM1	1.84106
CD200	0	0.931821	0.768	0.337	0	6	CD200	2.27893
MECOM	0	0.926969	0.878	0.284	0	6	MECOM	3.09155
KLF21	0	0.922518	0.783	0.466	0	6	KLF2	1.68026
THBS12	0	0.919147	0.944	0.624	0	6	THBS1	1.51282
CLU1	0	0.916981	0.965	0.831	0	6	CLU	1.16125
COL4A21	0	0.905379	0.942	0.734	0	6	COL4A2	1.28338
TCIM	0	0.903252	0.838	0.564	0	6	TCIM	1.48582
TINAGL1	0	0.898773	0.795	0.407	0	6	TINAGL1	1.95332
NUAK1	0	0.898501	0.778	0.399	0	6	NUAK1	1.94987
FZD4	0	0.8811	0.829	0.397	0	6	FZD4	2.08816
FAM110D	0	0.880495	0.771	0.257	0	6	FAM110D	3
ABCB1	0	0.876774	0.78	0.253	0	6	ABCB1	3.083
SMAD1	0	0.874972	0.816	0.414	0	6	SMAD1	1.97101
ZNF385D	0	0.860852	0.747	0.295	0	6	ZNF385D	2.5322
FAM167B	0	0.859151	0.746	0.394	0	6	FAM167B	1.8934
NRN1	0	0.857723	0.825	0.186	0	6	NRN1	4.43548
TSPAN18	0	0.847611	0.819	0.511	0	6	TSPAN18	1.60274
ENTPD11	0	0.847091	0.825	0.543	0	6	ENTPD1	1.51934
SAMD5	0	0.845287	0.703	0.276	0	6	SAMD5	2.5471
MGP1	0	0.843118	0.931	0.684	0	6	MGP	1.36111
MYCT1	0	0.838552	0.787	0.217	0	6	MYCT1	3.62673
PDLIM5	0	0.831298	0.884	0.691	0	6	PDLIM5	1.27931
AHR1	0	0.825778	0.88	0.557	0	6	AHR	1.57989
FAM107A	0	0.816964	0.76	0.223	0	6	FAM107A	3.40807
JUP	0	0.812199	0.864	0.573	0	6	JUP	1.50785
EFNB2	0	0.811464	0.906	0.515	0	6	EFNB2	1.75922
ECSCR	0	0.809036	0.801	0.304	0	6	ECSCR	2.63487
ITGA5	0	0.806256	0.929	0.709	0	6	ITGA5	1.3103
COL4A11	0	0.805492	0.92	0.703	0	6	COL4A1	1.30868
PKP4	0	0.796694	0.777	0.507	0	6	PKP4	1.53254
INSR3	1.04935e-201	0.793448	0.893	0.736	2.09869e-198	6	INSR	1.21332
JAG2	0	0.793192	0.752	0.34	0	6	JAG2	2.21176
GIMAP72	0	0.790143	0.902	0.568	0	6	GIMAP7	1.58803
PIK3R3	0	0.787513	0.698	0.419	0	6	PIK3R3	1.66587
TM4SF18	0	0.780809	0.718	0.216	0	6	TM4SF18	3.32407
KCTD121	0	0.768489	0.938	0.694	0	6	KCTD12	1.35159
NOVA2	0	0.766514	0.74	0.202	0	6	NOVA2	3.66337
MATN2	0	0.763775	0.819	0.464	0	6	MATN2	1.76509
DUSP61	0	0.761761	0.888	0.655	0	6	DUSP6	1.35573
ADGRG61	0	0.760695	0.87	0.414	0	6	ADGRG6	2.10145
TSPAN13	0	0.757138	0.842	0.459	0	6	TSPAN13	1.83442
BCAM	0	0.748645	0.74	0.426	0	6	BCAM	1.73709
LIFR	0	0.728916	0.759	0.437	0	6	LIFR	1.73684
ADGRL2	0	0.717301	0.743	0.359	0	6	ADGRL2	2.06964
GBP42	0	0.715711	0.92	0.653	0	6	GBP4	1.40888
LAPTM4B	0	0.711508	0.844	0.582	0	6	LAPTM4B	1.45017
RPS6KA2	0	0.705266	0.871	0.567	0	6	RPS6KA2	1.53616
SEMA6A	0	0.703055	0.762	0.37	0	6	SEMA6A	2.05946
SNCA	0	0.701037	0.819	0.504	0	6	SNCA	1.625
SPNS2	0	0.699505	0.722	0.378	0	6	SPNS2	1.91005
ARL15	0	0.698349	0.731	0.487	0	6	ARL15	1.50103
LMCD11	0	0.697202	0.785	0.545	0	6	LMCD1	1.44037
SLC7A1	0	0.693637	0.801	0.484	0	6	SLC7A1	1.65496
HES1	0	0.691659	0.741	0.591	0	6	HES1	1.25381
KDR2	0	0.691068	0.837	0.728	0	6	KDR	1.14973
CLEC1A	0	0.690399	0.73	0.314	0	6	CLEC1A	2.32484
SLC9A3R21	6.56822e-288	0.681417	0.749	0.595	1.31364e-284	6	SLC9A3R2	1.25882
ITM2A1	0	0.679869	0.909	0.478	0	6	ITM2A	1.90167
PCAT19	0	0.671946	0.698	0.223	0	6	PCAT19	3.13004
EFNA1	0	0.668478	0.727	0.398	0	6	EFNA1	1.82663
SPINK5	0	0.657359	0.879	0.235	0	6	SPINK5	3.74043
CITED4	4.41731e-162	0.653115	0.621	0.426	8.83462e-159	6	CITED4	1.45775
PLCB1	2.91938e-267	0.636032	0.675	0.538	5.83877e-264	6	PLCB1	1.25465
ADAMTSL1	0	0.635419	0.682	0.279	0	6	ADAMTSL1	2.44444
NPNT	4.68645e-289	0.624383	0.671	0.479	9.37289e-286	6	NPNT	1.40084
NOS3	2.17258e-230	0.618333	0.636	0.38	4.34517e-227	6	NOS3	1.67368
F11R	0	0.617392	0.853	0.517	0	6	F11R	1.6499
PDGFB1	0	0.609923	0.814	0.415	0	6	PDGFB	1.96145
DYSF	0	0.609014	0.691	0.377	0	6	DYSF	1.83289
FLNB	0	0.60895	0.826	0.519	0	6	FLNB	1.59152
BCL6B	0	0.608508	0.662	0.224	0	6	BCL6B	2.95536
NOSTRIN	6.10723e-251	0.606304	0.637	0.32	1.22145e-247	6	NOSTRIN	1.99062
FOLH1	0	0.605517	0.663	0.226	0	6	FOLH1	2.93363
MEF2C1	0	0.603498	0.884	0.543	0	6	MEF2C	1.62799
WARS	0	0.597562	0.897	0.699	0	6	WARS	1.28326
SEMA3F	0	0.589093	0.695	0.215	0	6	SEMA3F	3.23256
SOX17	0	0.583004	0.739	0.264	0	6	SOX17	2.79924
NR5A2	0	0.582675	0.656	0.22	0	6	NR5A2	2.98182
NES	1.45208e-76	0.582141	0.575	0.407	2.90417e-73	6	NES	1.41278
INHBB	0	0.580059	0.814	0.502	0	6	INHBB	1.62151
RUNDC3B	0	0.578456	0.657	0.25	0	6	RUNDC3B	2.628
GPR146	0	0.573178	0.794	0.313	0	6	GPR146	2.53674
ETS21	0	0.571492	0.831	0.72	0	6	ETS2	1.15417
FSCN11	3.01009e-299	0.5706	0.777	0.582	6.02017e-296	6	FSCN1	1.33505
ABCG2	2.81305e-189	0.564001	0.629	0.37	5.62609e-186	6	ABCG2	1.7
S100A10	0	0.563101	0.84	0.717	0	6	S100A10	1.17155
HOXB7	0	0.545449	0.705	0.417	0	6	HOXB7	1.69065
DLL4	0	0.543583	0.798	0.375	0	6	DLL4	2.128
TPD52L1	6.75462e-245	0.540332	0.638	0.323	1.35092e-241	6	TPD52L1	1.97523
PDE2A	0	0.538988	0.731	0.361	0	6	PDE2A	2.02493
CTHRC1	0	0.533611	0.785	0.579	0	6	CTHRC1	1.35579
C1orf115	1.55188e-254	0.532241	0.655	0.397	3.10375e-251	6	C1orf115	1.64987
SYNE21	0	0.525783	0.844	0.46	0	6	SYNE2	1.83478
SLC39A10	4.12396e-234	0.519711	0.687	0.454	8.24792e-231	6	SLC39A10	1.51322
UACA	4.81635e-209	0.515681	0.767	0.633	9.6327e-206	6	UACA	1.21169
AIF1L	2.25959e-89	0.513823	0.57	0.4	4.51919e-86	6	AIF1L	1.425
CCM2L	8.85295e-218	0.508137	0.62	0.299	1.77059e-214	6	CCM2L	2.07358
ETS11	0	0.506779	0.811	0.638	0	6	ETS1	1.27116
SOX7	0	0.504321	0.655	0.227	0	6	SOX7	2.88546
TLL1	0	0.502997	0.789	0.208	0	6	TLL1	3.79327
PNP1	2.77169e-260	0.496265	0.8	0.727	5.54339e-257	6	PNP	1.10041
JAG1	6.73596e-287	0.496149	0.698	0.418	1.34719e-283	6	JAG1	1.66986
MEOX1	0	0.495999	0.811	0.251	0	6	MEOX1	3.23108
FAM84B	0	0.487728	0.673	0.355	0	6	FAM84B	1.89577
MYO5C	2.21994e-180	0.486776	0.61	0.325	4.43989e-177	6	MYO5C	1.87692
CCDC691	5.06867e-237	0.485752	0.786	0.683	1.01373e-233	6	CCDC69	1.15081
DSP	2.64401e-264	0.481046	0.685	0.467	5.28801e-261	6	DSP	1.46681
ADAMTS18	0	0.480833	0.812	0.266	0	6	ADAMTS18	3.05263
DACH1	2.74212e-73	0.480333	0.545	0.292	5.48425e-70	6	DACH1	1.86644
SPRY1	8.34499e-85	0.480324	0.595	0.439	1.669e-81	6	SPRY1	1.35535
ELN1	8.6542e-173	0.479345	0.627	0.347	1.73084e-169	6	ELN	1.80692
THBD1	1.53498e-95	0.478595	0.661	0.717	3.06995e-92	6	THBD	0.921897
TGFBR33	5.09709e-163	0.477109	0.776	0.633	1.01942e-159	6	TGFBR3	1.22591
DPYSL31	5.67395e-164	0.470384	0.663	0.477	1.13479e-160	6	DPYSL3	1.38994
TDGF1	0	0.467867	0.71	0.14	0	6	TDGF1	5.07143
AFAP1L1	3.51065e-77	0.464192	0.55	0.302	7.0213e-74	6	AFAP1L1	1.82119
IL18BP1	3.55541e-229	0.452	0.694	0.549	7.11082e-226	6	IL18BP	1.26412
SOX42	0	0.45147	0.916	0.722	0	6	SOX4	1.2687
STXBP6	0	0.442123	0.755	0.242	0	6	STXBP6	3.11983
2022-11-01	8.24074e-142	0.434753	0.616	0.361	1.64815e-138	6	NOV	1.70637
CSGALNACT1	1.90301e-239	0.43208	0.648	0.37	3.80603e-236	6	CSGALNACT1	1.75135
LHX6	0	0.427362	0.675	0.313	0	6	LHX6	2.15655
BMX	0	0.421215	0.859	0.154	0	6	BMX	5.57792
ITIH5	5.6224e-97	0.419536	0.564	0.308	1.12448e-93	6	ITIH5	1.83117
LOXL21	1.92667e-280	0.418808	0.767	0.568	3.85335e-277	6	LOXL2	1.35035
AFF31	1.84064e-83	0.418629	0.579	0.434	3.68128e-80	6	AFF3	1.3341
SCARB1	1.37556e-165	0.410604	0.743	0.667	2.75112e-162	6	SCARB1	1.11394
RBP5	5.12295e-143	0.398986	0.577	0.246	1.02459e-139	6	RBP5	2.34553
MT1E	6.13606e-25	0.386777	0.535	0.452	1.22721e-21	6	MT1E	1.18363
CCDC178	0	0.379835	0.707	0.308	0	6	CCDC178	2.29545
GJA4	0	0.373557	0.739	0.351	0	6	GJA4	2.10541
SLC16A14	2.34348e-73	0.371389	0.538	0.288	4.68696e-70	6	SLC16A14	1.86806
FLT4	2.93055e-261	0.364702	0.634	0.3	5.8611e-258	6	FLT4	2.11333
TMEM88	2.24071e-147	0.363345	0.598	0.376	4.48143e-144	6	TMEM88	1.59043
RASGRF2	0	0.359002	0.769	0.383	0	6	RASGRF2	2.00783
PRKCH1	0	0.357881	0.742	0.46	0	6	PRKCH	1.61304
RASSF9	6.16521e-219	0.348566	0.609	0.223	1.23304e-215	6	RASSF9	2.73094
EXOC3L2	8.98101e-82	0.345471	0.538	0.18	1.7962e-78	6	EXOC3L2	2.98889
CHST1	2.35027e-252	0.343448	0.734	0.543	4.70053e-249	6	CHST1	1.35175
CADPS21	3.40705e-250	0.342207	0.678	0.361	6.8141e-247	6	CADPS2	1.87812
SMAGP	1.5047e-30	0.339642	0.509	0.351	3.0094e-27	6	SMAGP	1.45014
PMEPA1	0	0.337196	0.826	0.583	0	6	PMEPA1	1.41681
SPRY4	1.01265e-103	0.335455	0.617	0.459	2.0253e-100	6	SPRY4	1.34423
GPR4	2.5194e-72	0.334497	0.567	0.379	5.0388e-69	6	GPR4	1.49604
NET1	0	0.333437	0.769	0.45	0	6	NET1	1.70889
ST6GAL11	5.65705e-280	0.331591	0.762	0.531	1.13141e-276	6	ST6GAL1	1.43503
ASRGL1	0	0.328292	0.827	0.376	0	6	ASRGL1	2.19947
GPIHBP1	0	0.327677	0.817	0.105	0	6	GPIHBP1	7.78095
ADM5	2.78689e-148	0.323188	0.565	0.208	5.57377e-145	6	ADM5	2.71635
PTHLH	0	0.322472	0.851	0.402	0	6	PTHLH	2.11692
DPP4	1.21453e-299	0.322108	0.706	0.487	2.42906e-296	6	DPP4	1.44969
CPE	1.93189e-14	0.321442	0.523	0.429	3.86378e-11	6	CPE	1.21911
PPFIBP1	5.46105e-101	0.321263	0.66	0.608	1.09221e-97	6	PPFIBP1	1.08553
BMP2	0	0.320253	0.85	0.39	0	6	BMP2	2.17949
SELP	3.54591e-254	0.319494	0.605	0.145	7.09182e-251	6	SELP	4.17241
APOLD1	1.66618e-85	0.313069	0.56	0.387	3.33235e-82	6	APOLD1	1.44703
CD592	4.62211e-171	0.306118	0.972	0.904	9.24422e-168	6	CD59	1.07522
HAPLN3	0	0.302643	0.816	0.473	0	6	HAPLN3	1.72516
PART1	0	0.302573	0.746	0.358	0	6	PART1	2.0838
F8	8.10063e-143	0.294816	0.623	0.467	1.62013e-139	6	F8	1.33405
ALPL	0	0.293592	0.729	0.371	0	6	ALPL	1.96496
LRRC32	2.34675e-257	0.29343	0.748	0.572	4.69351e-254	6	LRRC32	1.30769
NFKBIA	5.85972e-215	0.293176	0.886	0.744	1.17194e-211	6	NFKBIA	1.19086
NEURL1B	1.12859e-245	0.291372	0.663	0.36	2.25717e-242	6	NEURL1B	1.84167
ICAM11	0	0.28947	0.819	0.683	0	6	ICAM1	1.19912
GFRA1	6.26051e-08	0.289069	0.402	0.257	0.00012521	6	GFRA1	1.5642
LAYN1	1.06198e-13	0.288891	0.574	0.657	2.12396e-10	6	LAYN	0.873668
H1F01	9.42627e-146	0.283082	0.825	0.674	1.88525e-142	6	H1F0	1.22404
ITGA2	4.81087e-66	0.280459	0.552	0.358	9.62175e-63	6	ITGA2	1.5419
MET	2.68005e-187	0.28006	0.625	0.396	5.36009e-184	6	MET	1.57828
LIMCH11	9.45645e-99	0.279266	0.735	0.637	1.89129e-95	6	LIMCH1	1.15385
SOCS3	3.76224e-167	0.277765	0.881	0.782	7.52449e-164	6	SOCS3	1.1266
C2CD4B	1.44231e-10	0.277682	0.475	0.293	2.88461e-07	6	C2CD4B	1.62116
CCL23	1.48488e-43	0.274193	0.388	0.471	2.96976e-40	6	CCL23	0.823779
STMN1	1.35067e-61	0.272421	0.718	0.663	2.70134e-58	6	STMN1	1.08296
LYVE11	3.49519e-57	0.265058	0.554	0.361	6.99039e-54	6	LYVE1	1.53463
GJA5	0	0.264855	0.738	0.371	0	6	GJA5	1.98922
STC1	8.02167e-193	0.264612	0.69	0.604	1.60433e-189	6	STC1	1.14238
NRP21	0	0.264067	0.851	0.588	0	6	NRP2	1.44728
MMP1	0	0.26264	0.816	0.664	0	6	MMP1	1.22892
HECW2	0.000998757	0.255838	0.46	0.36	1	6	HECW2	1.27778
IFI44L1	0	0.252967	0.891	0.737	0	6	IFI44L	1.20896
SLC44A4	1.34945e-52	0.250127	0.53	0.294	2.6989e-49	6	SLC44A4	1.80272
SPP11	0	3.18018	0.832	0.762	0	7	SPP1	1.09186
LYZ1	0	2.70107	0.95	0.537	0	7	LYZ	1.76909
FTL1	0	2.03411	0.995	0.924	0	7	FTL	1.07684
HMOX11	0	1.98386	0.829	0.736	0	7	HMOX1	1.12636
HLA-DRA1	0	1.81587	0.988	0.809	0	7	HLA-DRA	1.22126
FCGR2B1	0	1.77388	0.84	0.649	0	7	FCGR2B	1.2943
APOC12	0	1.71807	0.825	0.762	0	7	APOC1	1.08268
OLR1	0	1.65763	0.741	0.648	0	7	OLR1	1.14352
CTSD1	0	1.62887	0.902	0.843	0	7	CTSD	1.06999
HLA-DRB11	0	1.60826	0.986	0.799	0	7	HLA-DRB1	1.23404
GPNMB1	0	1.58495	0.869	0.744	0	7	GPNMB	1.16801
HLA-DPA11	0	1.5151	0.958	0.771	0	7	HLA-DPA1	1.24254
FCGR3A1	0	1.51329	0.923	0.616	0	7	FCGR3A	1.49838
CTSS1	0	1.50382	0.958	0.783	0	7	CTSS	1.2235
FBP1	0	1.5006	0.731	0.56	0	7	FBP1	1.30536
HLA-DRB51	0	1.47357	0.975	0.856	0	7	HLA-DRB5	1.13902
HLA-DQA11	0	1.45661	0.869	0.675	0	7	HLA-DQA1	1.28741
CD741	0	1.44158	0.994	0.897	0	7	CD74	1.10814
HLA-DQB11	0	1.43874	0.917	0.67	0	7	HLA-DQB1	1.36866
CXCL161	0	1.43648	0.91	0.542	0	7	CXCL16	1.67897
FPR31	0	1.40575	0.87	0.616	0	7	FPR3	1.41234
PLIN2	1.56279e-223	1.40111	0.801	0.771	3.12559e-220	7	PLIN2	1.03891
HLA-DPB11	0	1.39669	0.948	0.772	0	7	HLA-DPB1	1.22798
ITGB22	0	1.39666	0.947	0.639	0	7	ITGB2	1.482
CD1631	0	1.34775	0.855	0.705	0	7	CD163	1.21277
AIF11	0	1.34193	0.925	0.611	0	7	AIF1	1.51391
MSR11	0	1.34002	0.789	0.598	0	7	MSR1	1.3194
LAPTM52	0	1.30561	0.984	0.714	0	7	LAPTM5	1.37815
SERPINA1	0	1.29183	0.825	0.517	0	7	SERPINA1	1.59574
S100A101	0	1.2857	0.891	0.714	0	7	S100A10	1.2479
C5AR11	0	1.28515	0.873	0.579	0	7	C5AR1	1.50777
HLA-DMB1	0	1.28094	0.855	0.573	0	7	HLA-DMB	1.49215
MAFB1	0	1.26771	0.847	0.624	0	7	MAFB	1.35737
MARCO	0	1.26654	0.662	0.384	0	7	MARCO	1.72396
TYROBP1	0	1.25564	0.99	0.713	0	7	TYROBP	1.3885
TGFBI1	0	1.25555	0.88	0.657	0	7	TGFBI	1.33942
CCL18	4.99889e-274	1.23001	0.547	0.458	9.99778e-271	7	CCL18	1.19432
CD861	0	1.21218	0.856	0.595	0	7	CD86	1.43866
ACP51	0	1.20937	0.773	0.585	0	7	ACP5	1.32137
CAPG1	0	1.2021	0.92	0.701	0	7	CAPG	1.31241
FCER1G1	0	1.19136	0.988	0.719	0	7	FCER1G	1.37413
CD842	0	1.18808	0.865	0.633	0	7	CD84	1.36651
ADA21	0	1.1868	0.844	0.589	0	7	ADA2	1.43294
CTSZ1	0	1.18656	0.852	0.656	0	7	CTSZ	1.29878
SAMHD11	0	1.18342	0.94	0.807	0	7	SAMHD1	1.16481
CYBB1	0	1.17078	0.913	0.625	0	7	CYBB	1.4608
FABP51	0	1.15573	0.774	0.634	0	7	FABP5	1.22082
VAMP81	0	1.12731	0.93	0.677	0	7	VAMP8	1.37371
FCN1	1.04922e-167	1.12321	0.496	0.427	2.09844e-164	7	FCN1	1.16159
FTH1	0	1.12266	0.999	0.964	0	7	FTH1	1.03631
CCL21	1.36537e-160	1.10945	0.615	0.621	2.73075e-157	7	CCL2	0.990338
ATF51	0	1.10837	0.721	0.58	0	7	ATF5	1.2431
CD141	0	1.09605	0.905	0.655	0	7	CD14	1.38168
APOE1	1.40393e-194	1.08956	0.784	0.76	2.80787e-191	7	APOE	1.03158
UCP22	0	1.08537	0.899	0.705	0	7	UCP2	1.27518
LGMN1	0	1.07874	0.746	0.664	0	7	LGMN	1.12349
HLA-DMA1	0	1.07262	0.838	0.583	0	7	HLA-DMA	1.43739
IGSF61	0	1.07169	0.829	0.553	0	7	IGSF6	1.4991
SPI11	0	1.05462	0.879	0.585	0	7	SPI1	1.50256
CD36	0	1.05127	0.674	0.431	0	7	CD36	1.56381
FCGR2A1	0	1.04788	0.9	0.642	0	7	FCGR2A	1.40187
CD41	0	1.03608	0.897	0.634	0	7	CD4	1.41483
MS4A6A1	0	1.03366	0.844	0.583	0	7	MS4A6A	1.44768
CD681	0	1.0303	0.888	0.749	0	7	CD68	1.18558
ALCAM1	0	1.01828	0.757	0.562	0	7	ALCAM	1.34698
SGK11	0	1.01103	0.785	0.677	0	7	SGK1	1.15953
PLXDC21	0	1.00207	0.831	0.687	0	7	PLXDC2	1.20961
HSPA1A1	1.28028e-152	0.997066	0.794	0.777	2.56056e-149	7	HSPA1A	1.02188
HCK1	0	0.991217	0.81	0.521	0	7	HCK	1.5547
NCF21	0	0.981002	0.8	0.59	0	7	NCF2	1.35593
CLEC5A	0	0.978406	0.616	0.42	0	7	CLEC5A	1.46667
CCR11	0	0.977152	0.85	0.553	0	7	CCR1	1.53707
HLA-DQA21	0	0.975525	0.74	0.563	0	7	HLA-DQA2	1.31439
RNASET21	0	0.973567	0.857	0.504	0	7	RNASET2	1.7004
FGL21	0	0.970403	0.69	0.53	0	7	FGL2	1.30189
C1orf1621	0	0.969286	0.772	0.45	0	7	C1orf162	1.71556
LAIR11	0	0.963399	0.83	0.563	0	7	LAIR1	1.47425
MMP9	4.23164e-187	0.957919	0.529	0.483	8.46328e-184	7	MMP9	1.09524
PLTP1	5.78075e-304	0.949869	0.759	0.617	1.15615e-300	7	PLTP	1.23015
C1QC1	0	0.947393	0.832	0.704	0	7	C1QC	1.18182
CLEC7A1	0	0.946212	0.756	0.55	0	7	CLEC7A	1.37455
SRGN1	0	0.945311	0.97	0.734	0	7	SRGN	1.32153
HK2	2.4012e-137	0.928467	0.65	0.714	4.8024e-134	7	HK2	0.910364
MNDA1	0	0.920799	0.743	0.466	0	7	MNDA	1.59442
LILRB41	0	0.906667	0.732	0.509	0	7	LILRB4	1.43811
MRC11	0	0.90335	0.805	0.649	0	7	MRC1	1.24037
CTSL3	8.98315e-152	0.898002	0.889	0.875	1.79663e-148	7	CTSL	1.016
HBEGF1	5.34948e-237	0.883838	0.556	0.486	1.0699e-233	7	HBEGF	1.14403
C15orf48	0	0.878759	0.718	0.73	0	7	C15orf48	0.983562
RGS12	0	0.864302	0.699	0.545	0	7	RGS1	1.28257
CPVL1	0	0.864138	0.798	0.557	0	7	CPVL	1.43268
2022-03-11	0	0.864037	0.749	0.543	0	7	2022-03-01	1.37937
NPL1	0	0.863321	0.741	0.577	0	7	NPL	1.28423
ADAM81	0	0.845757	0.713	0.527	0	7	ADAM8	1.35294
S100A8	0	0.845327	0.707	0.572	0	7	S100A8	1.23601
VSIG41	0	0.841944	0.754	0.507	0	7	VSIG4	1.48718
S100A9	0	0.835066	0.777	0.559	0	7	S100A9	1.38998
SLC16A31	0	0.833804	0.839	0.758	0	7	SLC16A3	1.10686
DUSP62	7.07973e-251	0.817867	0.733	0.662	1.41595e-247	7	DUSP6	1.10725
TMEM176B1	0	0.817411	0.761	0.722	0	7	TMEM176B	1.05402
ARHGAP181	0	0.812968	0.845	0.614	0	7	ARHGAP18	1.37622
KCTD122	0	0.810973	0.876	0.697	0	7	KCTD12	1.25681
MS4A71	0	0.805204	0.823	0.56	0	7	MS4A7	1.46964
PTAFR1	0	0.798126	0.754	0.58	0	7	PTAFR	1.3
LILRB21	0	0.796395	0.714	0.503	0	7	LILRB2	1.41948
MS4A4A1	0	0.793233	0.792	0.543	0	7	MS4A4A	1.45856
GPR1831	0	0.787273	0.624	0.519	0	7	GPR183	1.20231
C1QB1	0	0.781148	0.789	0.674	0	7	C1QB	1.17062
CSF1R1	0	0.770259	0.854	0.604	0	7	CSF1R	1.41391
CREG12	0	0.763097	0.863	0.794	0	7	CREG1	1.0869
C1QA1	0	0.758089	0.795	0.643	0	7	C1QA	1.23639
PLEK1	0	0.755591	0.889	0.646	0	7	PLEK	1.37616
MPEG11	0	0.754445	0.749	0.599	0	7	MPEG1	1.25042
IL1RN	2.89447e-136	0.752452	0.542	0.558	5.78893e-133	7	IL1RN	0.971326
RNASE11	2.75233e-239	0.747696	0.756	0.707	5.50467e-236	7	RNASE1	1.06931
CD9	0	0.746158	0.702	0.499	0	7	CD9	1.40681
CCL31	5.01351e-238	0.74202	0.628	0.532	1.0027e-234	7	CCL3	1.18045
CPM1	0	0.720979	0.685	0.509	0	7	CPM	1.34578
SLCO2B11	0	0.713411	0.759	0.619	0	7	SLCO2B1	1.22617
THBD2	1.89312e-158	0.712661	0.646	0.717	3.78624e-155	7	THBD	0.900976
GLUL2	6.34979e-281	0.708246	0.937	0.889	1.26996e-277	7	GLUL	1.05399
CD300E	6.54726e-217	0.702223	0.473	0.316	1.30945e-213	7	CD300E	1.49684
FPR11	0	0.685214	0.73	0.5	0	7	FPR1	1.46
SIGLEC11	0	0.684905	0.759	0.602	0	7	SIGLEC1	1.2608
RNASE61	0	0.684783	0.677	0.435	0	7	RNASE6	1.55632
CCL131	6.20364e-165	0.684224	0.586	0.58	1.24073e-161	7	CCL13	1.01034
KYNU1	0	0.682853	0.651	0.539	0	7	KYNU	1.20779
MMP12	6.4833e-122	0.678307	0.384	0.364	1.29666e-118	7	MMP12	1.05495
SCD1	0	0.676955	0.605	0.425	0	7	SCD	1.42353
ARHGDIB2	0	0.674538	0.916	0.719	0	7	ARHGDIB	1.27399
SLC2A3	1.63496e-239	0.670631	0.686	0.573	3.26991e-236	7	SLC2A3	1.19721
SLC16A101	2.59053e-299	0.669818	0.598	0.496	5.18106e-296	7	SLC16A10	1.20565
SPINT21	0	0.664451	0.776	0.613	0	7	SPINT2	1.26591
TMEM176A1	6.97531e-199	0.663643	0.701	0.715	1.39506e-195	7	TMEM176A	0.98042
CCL3L12	6.28383e-131	0.662993	0.558	0.584	1.25677e-127	7	CCL3L1	0.955479
ADAP21	0	0.6468	0.767	0.558	0	7	ADAP2	1.37455
POU2F21	2.31283e-199	0.629298	0.583	0.524	4.62566e-196	7	POU2F2	1.1126
C3AR11	0	0.628227	0.677	0.443	0	7	C3AR1	1.52822
GM2A1	1.72617e-240	0.626431	0.669	0.61	3.45235e-237	7	GM2A	1.09672
IER31	1.48152e-231	0.617624	0.693	0.635	2.96303e-228	7	IER3	1.09134
TREM21	0	0.616108	0.623	0.494	0	7	TREM2	1.26113
SDS	6.58583e-227	0.605124	0.52	0.411	1.31717e-223	7	SDS	1.26521
FAM129A1	2.0584e-272	0.585	0.746	0.725	4.1168e-269	7	FAM129A	1.02897
FYB12	0	0.584608	0.896	0.665	0	7	FYB1	1.34737
SLAMF81	0	0.574807	0.639	0.469	0	7	SLAMF8	1.36247
CLEC10A	3.45879e-213	0.570901	0.502	0.403	6.91758e-210	7	CLEC10A	1.24566
LSP11	0	0.564936	0.774	0.652	0	7	LSP1	1.18712
MX11	1.78125e-209	0.560641	0.699	0.732	3.56251e-206	7	MX1	0.954918
AHR2	1.02905e-222	0.551958	0.633	0.568	2.05809e-219	7	AHR	1.11444
RBM471	1.07421e-268	0.551356	0.69	0.653	2.14841e-265	7	RBM47	1.05666
FN1	1.63243e-67	0.54936	0.784	0.858	3.26485e-64	7	FN1	0.913753
CXCR41	0	0.541742	0.748	0.625	0	7	CXCR4	1.1968
TUBA1B1	0	0.539482	0.916	0.875	0	7	TUBA1B	1.04686
CD831	5.98272e-199	0.537584	0.542	0.475	1.19654e-195	7	CD83	1.14105
AQP9	0	0.537548	0.618	0.49	0	7	AQP9	1.26122
CXCL2	5.60821e-255	0.534187	0.533	0.411	1.12164e-251	7	CXCL2	1.29684
IL7R	0	0.516768	0.658	0.606	0	7	IL7R	1.08581
COLEC121	1.42029e-155	0.510382	0.65	0.612	2.84058e-152	7	COLEC12	1.06209
SERPINB91	1.57808e-133	0.510186	0.612	0.582	3.15615e-130	7	SERPINB9	1.05155
SHTN11	2.03871e-216	0.508902	0.609	0.541	4.07742e-213	7	SHTN1	1.12569
ALOX5AP1	0	0.503965	0.815	0.689	0	7	ALOX5AP	1.18287
HMGA11	1.86792e-279	0.502102	0.646	0.536	3.73584e-276	7	HMGA1	1.20522
CXCL3	1.54488e-167	0.500786	0.525	0.513	3.08977e-164	7	CXCL3	1.02339
CDKN1A	3.07726e-106	0.497182	0.594	0.609	6.15452e-103	7	CDKN1A	0.975369
IFI44L2	6.16369e-123	0.494736	0.668	0.748	1.23274e-119	7	IFI44L	0.893048
P2RY131	2.62651e-115	0.481181	0.467	0.421	5.25302e-112	7	P2RY13	1.10926
ATP6V1A1	5.97712e-168	0.478371	0.715	0.7	1.19542e-164	7	ATP6V1A	1.02143
MCEMP1	4.63626e-28	0.477835	0.472	0.551	9.27251e-25	7	MCEMP1	0.856624
TUBA1C	1.35208e-148	0.477576	0.726	0.684	2.70417e-145	7	TUBA1C	1.0614
MGAT4A1	3.3267e-288	0.465835	0.64	0.499	6.6534e-285	7	MGAT4A	1.28257
PLAU1	5.6153e-73	0.464678	0.711	0.719	1.12306e-69	7	PLAU	0.988873
FCGR1A1	1.29534e-303	0.458114	0.572	0.404	2.59068e-300	7	FCGR1A	1.41584
NFKBIA1	4.19432e-95	0.455815	0.736	0.751	8.38863e-92	7	NFKBIA	0.980027
FGR	0	0.454524	0.735	0.48	0	7	FGR	1.53125
PNP2	2.40448e-80	0.45334	0.661	0.734	4.80896e-77	7	PNP	0.900545
SORL11	1.22721e-183	0.438123	0.602	0.527	2.45442e-180	7	SORL1	1.14231
NRP22	2.12876e-178	0.432003	0.641	0.598	4.25753e-175	7	NRP2	1.07191
HSPA61	7.17099e-30	0.431307	0.45	0.561	1.4342e-26	7	HSPA6	0.802139
KLF22	1.49476e-240	0.429243	0.616	0.474	2.98951e-237	7	KLF2	1.29958
RGS22	2.58146e-45	0.428814	0.648	0.703	5.16292e-42	7	RGS2	0.921764
DSC21	2.99246e-268	0.42587	0.555	0.434	5.98492e-265	7	DSC2	1.2788
ITGAX	0	0.424876	0.717	0.509	0	7	ITGAX	1.40864
ICAM12	6.02671e-77	0.419039	0.604	0.693	1.20534e-73	7	ICAM1	0.871573
ARL4C2	7.86778e-109	0.416619	0.663	0.661	1.57356e-105	7	ARL4C	1.00303
NUPR1	2.25491e-05	0.416553	0.615	0.682	0.0450981	7	NUPR1	0.90176
HLA-DOA1	1.11502e-182	0.408303	0.553	0.489	2.23004e-179	7	HLA-DOA	1.13088
F13A11	2.30385e-286	0.407606	0.707	0.646	4.60769e-283	7	F13A1	1.09443
PTPRC1	0	0.404076	0.891	0.664	0	7	PTPRC	1.34187
LPL	5.14506e-39	0.403913	0.527	0.593	1.02901e-35	7	LPL	0.888702
IFI62	5.26598e-133	0.402184	0.931	0.927	1.0532e-129	7	IFI6	1.00431
IRF81	1.0408e-224	0.400773	0.607	0.498	2.0816e-221	7	IRF8	1.21888
CMKLR11	1.45032e-190	0.397855	0.597	0.524	2.90064e-187	7	CMKLR1	1.13931
TLR71	8.14803e-215	0.387292	0.492	0.334	1.62961e-211	7	TLR7	1.47305
SLA2	4.01544e-307	0.384343	0.767	0.648	8.03088e-304	7	SLA	1.18364
SIGLEC72	1.40932e-57	0.379611	0.548	0.646	2.81863e-54	7	SIGLEC7	0.848297
CX3CR12	1.08765e-43	0.379086	0.359	0.373	2.17529e-40	7	CX3CR1	0.962466
ACSL4	2.03426e-147	0.368913	0.646	0.613	4.06853e-144	7	ACSL4	1.05383
TREM1	4.40864e-146	0.367051	0.582	0.606	8.81729e-143	7	TREM1	0.960396
ATF3	1.31139e-118	0.359096	0.447	0.4	2.62278e-115	7	ATF3	1.1175
OPN3	1.84229e-99	0.358788	0.484	0.456	3.68457e-96	7	OPN3	1.0614
PAPSS1	9.09523e-82	0.353813	0.621	0.634	1.81905e-78	7	PAPSS1	0.979495
STAB11	0	0.344384	0.74	0.587	0	7	STAB1	1.26065
PECAM12	0	0.333977	0.779	0.534	0	7	PECAM1	1.4588
MEF2C2	4.9624e-131	0.320136	0.606	0.556	9.9248e-128	7	MEF2C	1.08993
HAMP1	1.67547e-42	0.319005	0.388	0.401	3.35095e-39	7	HAMP	0.967581
CD1C	4.15581e-26	0.310999	0.298	0.306	8.31163e-23	7	CD1C	0.973856
IL18BP2	8.88757e-113	0.307358	0.543	0.556	1.77751e-109	7	IL18BP	0.976619
FOLR21	1.25615e-166	0.285695	0.582	0.496	2.51229e-163	7	FOLR2	1.17339
CD521	4.36451e-190	0.280564	0.665	0.612	8.72901e-187	7	CD52	1.0866
ARRDC31	1.19973e-33	0.280245	0.569	0.618	2.39945e-30	7	ARRDC3	0.920712
APOBEC3A	2.20859e-51	0.278905	0.361	0.387	4.41719e-48	7	APOBEC3A	0.932817
ADORA31	3.38732e-181	0.277914	0.546	0.445	6.77464e-178	7	ADORA3	1.22697
BHLHE411	7.7391e-61	0.275115	0.381	0.369	1.54782e-57	7	BHLHE41	1.03252
CD932	8.06517e-248	0.271803	0.658	0.503	1.61303e-244	7	CD93	1.30815
B3GNT71	1.00357e-225	0.269102	0.582	0.44	2.00713e-222	7	B3GNT7	1.32273
CCL20	5.77191e-81	0.268256	0.386	0.346	1.15438e-77	7	CCL20	1.11561
GAL3ST41	1.37238e-161	0.266293	0.574	0.49	2.74475e-158	7	GAL3ST4	1.17143
DHRS9	5.96166e-201	0.264259	0.507	0.438	1.19233e-197	7	DHRS9	1.15753
CSF2RB1	2.47382e-71	0.259217	0.556	0.658	4.94764e-68	7	CSF2RB	0.844985
TIMP13	2.05122e-05	0.255437	0.808	0.822	0.0410244	7	TIMP1	0.982968
EGR2	2.76514e-48	0.255434	0.38	0.42	5.53027e-45	7	EGR2	0.904762
CADM11	8.74285e-19	0.254654	0.417	0.491	1.74857e-15	7	CADM1	0.849287
COTL1	0	0.254604	0.867	0.78	0	7	COTL1	1.11154
CCL4L22	5.70621e-20	0.250032	0.473	0.557	1.14124e-16	7	CCL4L2	0.849192
GNLY	0	3.45578	1	0.678	0	8	GNLY	1.47493
GZMA1	0	3.087	1	0.549	0	8	GZMA	1.82149
IL2RB	0	2.80271	0.999	0.464	0	8	IL2RB	2.15302
CTSW	0	2.5405	0.997	0.455	0	8	CTSW	2.19121
SPINK2	0	2.50773	0.99	0.387	0	8	SPINK2	2.55814
KIR2DL3	0	2.48714	0.988	0.365	0	8	KIR2DL3	2.70685
PRF11	0	2.39395	0.999	0.436	0	8	PRF1	2.29128
NKG71	0	2.38446	1	0.446	0	8	NKG7	2.24215
GZMB	0	2.24818	0.988	0.389	0	8	GZMB	2.53985
KIR2DL1	0	2.09569	0.948	0.381	0	8	KIR2DL1	2.48819
CCND21	0	1.90477	0.987	0.619	0	8	CCND2	1.59451
NCAM1	0	1.85432	0.959	0.345	0	8	NCAM1	2.77971
PIM2	0	1.84755	0.969	0.515	0	8	PIM2	1.88155
KIR2DL4	0	1.84569	0.958	0.426	0	8	KIR2DL4	2.24883
HOPX	0	1.8429	0.974	0.444	0	8	HOPX	2.19369
ITGAD	0	1.79633	0.965	0.387	0	8	ITGAD	2.49354
FGR1	0	1.79476	0.98	0.473	0	8	FGR	2.07188
COTL11	0	1.77677	0.996	0.776	0	8	COTL1	1.28351
AFAP1L2	0	1.76284	0.962	0.476	0	8	AFAP1L2	2.02101
CD3E1	0	1.69689	0.979	0.423	0	8	CD3E	2.31442
RUNX31	0	1.67964	0.959	0.502	0	8	RUNX3	1.91036
IL321	0	1.66044	0.963	0.75	0	8	IL32	1.284
ITGAX1	0	1.64679	0.976	0.501	0	8	ITGAX	1.9481
SLA3	0	1.58381	0.957	0.641	0	8	SLA	1.49298
RAC21	0	1.50182	0.992	0.612	0	8	RAC2	1.62092
UBASH3B	0	1.49606	0.935	0.645	0	8	UBASH3B	1.44961
SEMA4D1	0	1.46351	0.947	0.574	0	8	SEMA4D	1.64983
CCL41	0	1.46121	0.901	0.459	0	8	CCL4	1.96296
CSF1	0	1.44133	0.895	0.677	0	8	CSF1	1.32201
TRDC	0	1.40452	0.911	0.437	0	8	TRDC	2.08467
CAPG2	0	1.36482	0.987	0.7	0	8	CAPG	1.41
CD961	0	1.31514	0.916	0.447	0	8	CD96	2.04922
CD522	0	1.3056	0.967	0.601	0	8	CD52	1.60899
CD71	0	1.29525	0.831	0.449	0	8	CD7	1.85078
KLRC1	0	1.2475	0.87	0.352	0	8	KLRC1	2.47159
FCER1G2	0	1.24084	0.996	0.721	0	8	FCER1G	1.38141
KLRD11	0	1.23559	0.876	0.433	0	8	KLRD1	2.02309
CST71	0	1.2136	0.937	0.493	0	8	CST7	1.90061
SRGN2	0	1.20027	0.996	0.735	0	8	SRGN	1.3551
GZMK1	0	1.16977	0.941	0.478	0	8	GZMK	1.96862
IL2RG1	0	1.16005	0.963	0.538	0	8	IL2RG	1.78996
ADAM82	0	1.13696	0.92	0.521	0	8	ADAM8	1.76583
PRKCH2	0	1.07211	0.877	0.458	0	8	PRKCH	1.91485
KIR3DL1	0	1.06223	0.831	0.246	0	8	KIR3DL1	3.37805
EOMES1	0	1.05178	0.835	0.343	0	8	EOMES	2.4344
SLC38A11	0	1.05139	0.88	0.542	0	8	SLC38A1	1.62362
ITM2A2	0	1.04734	0.916	0.482	0	8	ITM2A	1.90041
SPN1	0	1.04372	0.852	0.421	0	8	SPN	2.02375
ENTPD12	0	1.02485	0.868	0.544	0	8	ENTPD1	1.59559
TESC	0	1.01944	0.857	0.458	0	8	TESC	1.87118
FASLG1	0	0.986452	0.773	0.369	0	8	FASLG	2.09485
CYP26A1	0	0.92617	0.734	0.366	0	8	CYP26A1	2.00546
SLC12A8	0	0.888523	0.756	0.628	0	8	SLC12A8	1.20382
PTGIS	0	0.883128	0.872	0.491	0	8	PTGIS	1.77597
DDIT4	0	0.882838	0.893	0.662	0	8	DDIT4	1.34894
B3GNT72	0	0.870753	0.801	0.433	0	8	B3GNT7	1.84988
EPAS11	0	0.869956	0.91	0.757	0	8	EPAS1	1.20211
IRF82	0	0.848457	0.858	0.489	0	8	IRF8	1.7546
KRT86	0	0.810559	0.735	0.422	0	8	KRT86	1.74171
CCL32	2.42389e-215	0.79962	0.737	0.529	4.84777e-212	8	CCL3	1.39319
LSP12	0	0.783507	0.891	0.648	0	8	LSP1	1.375
KIR3DL2	6.73448e-186	0.769534	0.625	0.225	1.3469e-182	8	KIR3DL2	2.77778
EGLN3	0	0.76242	0.89	0.58	0	8	EGLN3	1.53448
TRBC21	0	0.737467	0.945	0.525	0	8	TRBC2	1.8
PHLDA1	0	0.701634	0.775	0.441	0	8	PHLDA1	1.75737
SPTSSB	5.03132e-169	0.691248	0.624	0.225	1.00626e-165	8	SPTSSB	2.77333
SLC44A1	6.34523e-291	0.689022	0.819	0.688	1.26905e-287	8	SLC44A1	1.19041
ID31	0	0.656502	0.823	0.46	0	8	ID3	1.78913
PTPRC2	0	0.633443	0.963	0.663	0	8	PTPRC	1.45249
ITGA11	4.28459e-263	0.62181	0.878	0.742	8.56918e-260	8	ITGA1	1.18329
ARHGDIB3	0	0.621109	0.972	0.718	0	8	ARHGDIB	1.35376
CCL4L23	0	0.605481	0.818	0.543	0	8	CCL4L2	1.50645
SORL12	3.00028e-293	0.59143	0.766	0.522	6.00055e-290	8	SORL1	1.46743
CDKN2A	5.03628e-231	0.586495	0.698	0.499	1.00726e-227	8	CDKN2A	1.3988
GATA31	2.32798e-215	0.571118	0.694	0.532	4.65596e-212	8	GATA3	1.30451
CLNK	0	0.570347	0.785	0.385	0	8	CLNK	2.03896
CCR12	0	0.555657	0.882	0.554	0	8	CCR1	1.59206
KLRB11	4.73141e-151	0.540532	0.642	0.356	9.46282e-148	8	KLRB1	1.80337
TYROBP2	0	0.534539	0.98	0.716	0	8	TYROBP	1.36872
TIAM11	7.53319e-125	0.513157	0.649	0.464	1.50664e-121	8	TIAM1	1.39871
TGFBR11	5.34755e-197	0.511907	0.84	0.721	1.06951e-193	8	TGFBR1	1.16505
NLRP2	0	0.486517	0.819	0.437	0	8	NLRP2	1.87414
IKZF31	5.62322e-285	0.457352	0.743	0.385	1.12464e-281	8	IKZF3	1.92987
SERPINB92	8.63736e-270	0.450755	0.817	0.574	1.72747e-266	8	SERPINB9	1.42334
RGS13	8.66732e-305	0.434103	0.784	0.543	1.73346e-301	8	RGS1	1.44383
MZB1	0	0.433693	0.803	0.38	0	8	MZB1	2.11316
IRX3	4.5885e-151	0.42505	0.616	0.304	9.177e-148	8	IRX3	2.02632
SLC16A32	1.77534e-257	0.419049	0.85	0.758	3.55068e-254	8	SLC16A3	1.12137
UGCG1	7.5609e-145	0.41772	0.782	0.686	1.51218e-141	8	UGCG	1.13994
PPFIBP11	1.40005e-114	0.384941	0.703	0.607	2.8001e-111	8	PPFIBP1	1.15815
XCL1	2.74367e-13	0.383077	0.49	0.263	5.48735e-10	8	XCL1	1.86312
SPRY11	5.57868e-274	0.37845	0.746	0.434	1.11574e-270	8	SPRY1	1.71889
PLEK2	0	0.373005	0.897	0.648	0	8	PLEK	1.38426
XCL21	3.56017e-104	0.363478	0.605	0.383	7.12035e-101	8	XCL2	1.57963
DUSP2	2.35724e-116	0.356287	0.608	0.368	4.71448e-113	8	DUSP2	1.65217
BIRC31	7.15392e-129	0.336096	0.662	0.511	1.43078e-125	8	BIRC3	1.2955
CRTAM1	4.226e-44	0.330234	0.357	0.369	8.452e-41	8	CRTAM	0.96748
FYB13	0	0.329648	0.939	0.665	0	8	FYB1	1.41203
TRBC11	0	0.315812	0.859	0.497	0	8	TRBC1	1.72837
ADAM19	0	0.307335	0.87	0.48	0	8	ADAM19	1.8125
LAYN2	5.19043e-136	0.288294	0.739	0.65	1.03809e-132	8	LAYN	1.13692
ABCB11	3.21423e-35	0.282667	0.532	0.267	6.42845e-32	8	ABCB1	1.99251
ACP52	9.73825e-116	0.280158	0.749	0.587	1.94765e-112	8	ACP5	1.27598
CSPG4	0	0.273535	0.771	0.489	0	8	CSPG4	1.57669
SMC41	3.35943e-88	0.252044	0.745	0.594	6.71885e-85	8	SMC4	1.25421
CXCL8	0	4.5821	0.959	0.578	0	9	CXCL8	1.65917
G0S2	0	4.03814	0.963	0.603	0	9	G0S2	1.59701
CSF3R	0	3.73166	0.982	0.731	0	9	CSF3R	1.34337
S100A81	0	3.42772	0.899	0.567	0	9	S100A8	1.58554
ALOX5AP2	0	3.33082	0.97	0.684	0	9	ALOX5AP	1.41813
S100A91	0	3.3289	0.882	0.557	0	9	S100A9	1.58348
NAMPT	0	3.29309	0.977	0.811	0	9	NAMPT	1.20469
FCGR3B	0	3.26417	0.928	0.394	0	9	FCGR3B	2.35533
LRG1	0	3.1924	0.947	0.456	0	9	LRG1	2.07675
CXCR42	0	3.08573	0.802	0.624	0	9	CXCR4	1.28526
IL1RN1	0	2.75757	0.905	0.545	0	9	IL1RN	1.66055
FFAR2	0	2.67943	0.789	0.475	0	9	FFAR2	1.66105
SLC2A31	0	2.65749	0.865	0.568	0	9	SLC2A3	1.52289
CXCR2	0	2.62815	0.73	0.466	0	9	CXCR2	1.56652
FPR12	0	2.38019	0.789	0.501	0	9	FPR1	1.57485
PLEK3	0	2.27358	0.885	0.649	0	9	PLEK	1.36364
SELL	0	2.26408	0.794	0.42	0	9	SELL	1.89048
IFIT2	2.45879e-39	2.26392	0.559	0.557	4.91757e-36	9	IFIT2	1.00359
SRGN3	0	2.25646	0.973	0.736	0	9	SRGN	1.32201
SERPINA11	0	2.25099	0.793	0.521	0	9	SERPINA1	1.52207
MNDA2	0	2.12178	0.713	0.47	0	9	MNDA	1.51702
OSM	1.46225e-183	2.0349	0.66	0.554	2.9245e-180	9	OSM	1.19134
CXCL1	1.80398e-256	1.92301	0.716	0.71	3.60796e-253	9	CXCL1	1.00845
SOCS31	0	1.91685	0.874	0.784	0	9	SOCS3	1.1148
IVNS1ABP	2.83141e-208	1.90985	0.759	0.593	5.66283e-205	9	IVNS1ABP	1.27993
IFIT3	0.000312278	1.90751	0.531	0.777	0.624556	9	IFIT3	0.683398
IER32	0	1.89103	0.913	0.628	0	9	IER3	1.45382
NCF22	2.51981e-171	1.81473	0.661	0.597	5.03963e-168	9	NCF2	1.1072
C15orf481	1.39551e-138	1.77421	0.785	0.728	2.79101e-135	9	C15orf48	1.0783
IGSF62	0	1.76631	0.851	0.555	0	9	IGSF6	1.53333
ISG15	0.00268448	1.75377	0.754	0.814	1	9	ISG15	0.92629
VEGFA1	1.14782e-133	1.75025	0.875	0.753	2.29563e-130	9	VEGFA	1.16202
SOD2	0	1.73661	0.907	0.819	0	9	SOD2	1.10745
AQP91	2.91091e-179	1.68518	0.65	0.49	5.82181e-176	9	AQP9	1.32653
FAM129A2	1.05811e-111	1.67444	0.655	0.728	2.11621e-108	9	FAM129A	0.899725
TREM11	5.70481e-91	1.67197	0.623	0.604	1.14096e-87	9	TREM1	1.03146
FTH11	0	1.63074	0.995	0.965	0	9	FTH1	1.03109
IFIT1	2.34966e-92	1.62396	0.67	0.631	4.69932e-89	9	IFIT1	1.06181
FYB14	0	1.60466	0.809	0.67	0	9	FYB1	1.20746
CXCL162	0	1.57477	0.864	0.548	0	9	CXCL16	1.57664
IL1R21	0	1.57232	0.863	0.77	0	9	IL1R2	1.12078
FCGR2A2	0	1.56986	0.827	0.647	0	9	FCGR2A	1.27821
C5AR12	1.90708e-302	1.5662	0.753	0.586	3.81415e-299	9	C5AR1	1.28498
P2RY132	1.1589e-134	1.56047	0.626	0.416	2.31779e-131	9	P2RY13	1.50481
SPI12	7.79587e-234	1.52866	0.71	0.594	1.55917e-230	9	SPI1	1.19529
CCL3L13	0	1.51241	0.878	0.573	0	9	CCL3L1	1.53229
MCEMP11	0	1.51177	0.893	0.535	0	9	MCEMP1	1.66916
ITGAX2	2.65266e-197	1.48698	0.701	0.512	5.30531e-194	9	ITGAX	1.36914
TYROBP3	0	1.45192	0.92	0.719	0	9	TYROBP	1.27955
NFKBIA2	2.24988e-26	1.43929	0.616	0.756	4.49976e-23	9	NFKBIA	0.814815
LAPTM53	0	1.42151	0.863	0.721	0	9	LAPTM5	1.19695
MX12	1.11167e-60	1.41024	0.716	0.731	2.22334e-57	9	MX1	0.97948
CCL4L24	0	1.40346	0.858	0.543	0	9	CCL4L2	1.58011
RSAD2	5.48306e-30	1.39979	0.43	0.627	1.09661e-26	9	RSAD2	0.685805
PTAFR2	1.1262e-227	1.3912	0.725	0.583	2.25241e-224	9	PTAFR	1.24357
CSF2RB2	3.36797e-08	1.37977	0.532	0.658	6.73595e-05	9	CSF2RB	0.808511
APOBEC3A1	5.89285e-148	1.37798	0.608	0.378	1.17857e-144	9	APOBEC3A	1.60847
FGR2	1.25112e-62	1.36716	0.601	0.487	2.50224e-59	9	FGR	1.23409
IL1B2	2.01092e-128	1.34446	0.823	0.786	4.02183e-125	9	IL1B	1.04707
SLC16A33	2.57538e-52	1.33227	0.703	0.764	5.15076e-49	9	SLC16A3	0.920157
RIPOR21	7.1139e-116	1.3079	0.614	0.465	1.42278e-112	9	RIPOR2	1.32043
LILRB22	5.12521e-158	1.30356	0.664	0.507	1.02504e-154	9	LILRB2	1.30966
SLA4	2.49488e-170	1.27946	0.756	0.649	4.98977e-167	9	SLA	1.16487
SAT12	0	1.26906	0.931	0.896	0	9	SAT1	1.03906
HCK2	1.82296e-33	1.26796	0.566	0.533	3.64592e-30	9	HCK	1.06191
STEAP4	1.86542e-11	1.25845	0.524	0.482	3.73084e-08	9	STEAP4	1.08714
PI3	2.76883e-157	1.25647	0.262	0.342	5.53766e-154	9	PI3	0.766082
CDKN1A1	0	1.25476	0.857	0.599	0	9	CDKN1A	1.43072
KLF23	6.79562e-45	1.22407	0.566	0.477	1.35912e-41	9	KLF2	1.18658
IL1RAP	0	1.22068	0.805	0.529	0	9	IL1RAP	1.52174
ADM1	1.56787e-29	1.21917	0.678	0.806	3.13575e-26	9	ADM	0.841191
ALPL1	7.35321e-17	1.16771	0.499	0.383	1.47064e-13	9	ALPL	1.30287
CCR13	1.94866e-13	1.15756	0.562	0.566	3.89731e-10	9	CCR1	0.992933
LSP13	3.47986e-81	1.15153	0.648	0.657	6.95971e-78	9	LSP1	0.986301
SORL13	1.37214e-14	1.14612	0.527	0.531	2.74429e-11	9	SORL1	0.992467
RAC22	1.46541e-248	1.08785	0.794	0.619	2.93083e-245	9	RAC2	1.28271
CLEC4E	7.45994e-20	1.08672	0.499	0.319	1.49199e-16	9	CLEC4E	1.56426
ADAM83	2.94703e-12	1.04816	0.538	0.535	5.89406e-09	9	ADAM8	1.00561
SGK12	8.47446e-76	1.04173	0.772	0.679	1.69489e-72	9	SGK1	1.13697
HSPA62	3.32382e-10	1.02079	0.432	0.56	6.64763e-07	9	HSPA6	0.771429
FCER1G3	4.90874e-238	1.00954	0.825	0.728	9.81749e-235	9	FCER1G	1.13324
DYSF1	5.18594e-12	0.993895	0.489	0.388	1.03719e-08	9	DYSF	1.26031
TNFAIP31	2.61383e-41	0.978594	0.718	0.598	5.22766e-38	9	TNFAIP3	1.20067
SLC6A6	3.95598e-36	0.94972	0.433	0.68	7.91196e-33	9	SLC6A6	0.636765
RGS23	7.17968e-87	0.883378	0.68	0.702	1.43594e-83	9	RGS2	0.968661
THBD3	0	0.882874	0.869	0.709	0	9	THBD	1.22567
CTSS2	8.92073e-45	0.875054	0.646	0.795	1.78415e-41	9	CTSS	0.812579
NABP1	4.86012e-12	0.871428	0.497	0.592	9.72024e-09	9	NABP1	0.839527
TNFAIP6	9.05368e-150	0.849388	0.629	0.501	1.81074e-146	9	TNFAIP6	1.25549
CEACAM1	1.1257e-191	0.848619	0.729	0.563	2.2514e-188	9	CEACAM1	1.29485
MAFF	1.94776e-57	0.847145	0.63	0.549	3.89552e-54	9	MAFF	1.14754
ICAM13	1.07665e-118	0.840047	0.76	0.687	2.1533e-115	9	ICAM1	1.10626
AIF12	1.20835e-09	0.81911	0.566	0.627	2.41669e-06	9	AIF1	0.902711
PTGS2	1.7944e-05	0.808323	0.447	0.304	0.035888	9	PTGS2	1.47039
GBP51	1.41052e-12	0.789004	0.564	0.626	2.82105e-09	9	GBP5	0.900958
GLT1D1	5.55732e-98	0.754702	0.296	0.352	1.11146e-94	9	GLT1D1	0.840909
IL2RG2	6.05531e-16	0.736575	0.581	0.553	1.21106e-12	9	IL2RG	1.05063
TGM3	5.00363e-37	0.736222	0.504	0.227	1.00073e-33	9	TGM3	2.22026
PAG11	1.38173e-118	0.730629	0.734	0.595	2.76347e-115	9	PAG1	1.23361
FCN11	4.3631e-142	0.727503	0.601	0.424	8.72621e-139	9	FCN1	1.41745
PDE4B1	7.33035e-70	0.717753	0.449	0.691	1.46607e-66	9	PDE4B	0.649783
CD142	0	0.716629	0.904	0.657	0	9	CD14	1.37595
DUSP63	1.12597e-80	0.714826	0.781	0.661	2.25194e-77	9	DUSP6	1.18154
ETS22	3.14937e-06	0.709963	0.655	0.727	0.00629874	9	ETS2	0.900963
PADI2	2.4948e-48	0.70485	0.346	0.396	4.9896e-45	9	PADI2	0.873737
FGL22	0.00644214	0.696228	0.443	0.54	1	9	FGL2	0.82037
SLC45A4	2.573e-29	0.676843	0.572	0.543	5.146e-26	9	SLC45A4	1.05341
LMNB1	6.2916e-57	0.648804	0.346	0.44	1.25832e-53	9	LMNB1	0.786364
TNFAIP22	0.00978964	0.638981	0.631	0.768	1	9	TNFAIP2	0.821615
S100P	2.57103e-87	0.634251	0.302	0.339	5.14206e-84	9	S100P	0.890855
GBP11	1.12742e-77	0.615155	0.58	0.789	2.25483e-74	9	GBP1	0.735108
LTB1	0.00665809	0.614859	0.435	0.392	1	9	LTB	1.10969
PTPRC3	7.27542e-41	0.611615	0.658	0.675	1.45508e-37	9	PTPRC	0.974815
ABHD52	2.58716e-70	0.599798	0.479	0.68	5.17433e-67	9	ABHD5	0.704412
F11R1	1.95582e-27	0.586231	0.591	0.53	3.91164e-24	9	F11R	1.11509
CCDC71L1	1.92945e-08	0.585434	0.747	0.701	3.85889e-05	9	CCDC71L	1.06562
PIM21	4.29799e-43	0.576046	0.399	0.536	8.59599e-40	9	PIM2	0.744403
ANXA3	1.39208e-117	0.572877	0.276	0.303	2.78417e-114	9	ANXA3	0.910891
GLUL3	4.5023e-45	0.557087	0.801	0.895	9.00461e-42	9	GLUL	0.894972
OLR11	0	0.542854	0.871	0.644	0	9	OLR1	1.35248
TNFSF101	0.00200473	0.537369	0.563	0.674	1	9	TNFSF10	0.835312
RNASET22	5.28886e-23	0.527921	0.42	0.523	1.05777e-19	9	RNASET2	0.803059
CD177	1.58332e-22	0.526627	0.531	0.459	3.16663e-19	9	CD177	1.15686
LAIR2	7.3017e-197	0.516364	0.23	0.434	1.46034e-193	9	LAIR2	0.529954
RAB11FIP11	3.32801e-97	0.510669	0.449	0.718	6.65603e-94	9	RAB11FIP1	0.625348
CD552	3.47505e-42	0.499713	0.582	0.81	6.9501e-39	9	CD55	0.718519
NPL2	1.78938e-94	0.499136	0.364	0.592	3.57876e-91	9	NPL	0.614865
MME2	6.65561e-35	0.498687	0.506	0.63	1.33112e-31	9	MME	0.803175
HBEGF2	0	0.496056	0.78	0.479	0	9	HBEGF	1.62839
CD832	4.12034e-53	0.493501	0.647	0.472	8.24068e-50	9	CD83	1.37076
CPEB41	2.63752e-40	0.488874	0.541	0.716	5.27503e-37	9	CPEB4	0.755587
ARRDC32	4.87614e-12	0.483401	0.554	0.618	9.75228e-09	9	ARRDC3	0.89644
CD691	0	0.475386	0.819	0.451	0	9	CD69	1.81596
EGR3	6.61252e-48	0.462391	0.335	0.453	1.3225e-44	9	EGR3	0.739514
SLC16A6	4.17837e-167	0.459636	0.689	0.563	8.35675e-164	9	SLC16A6	1.2238
HSPA1A2	1.9731e-102	0.454985	0.462	0.789	3.9462e-99	9	HSPA1A	0.585551
FCGR2B2	3.54778e-133	0.442494	0.724	0.655	7.09555e-130	9	FCGR2B	1.10534
PECAM13	0.00193343	0.441326	0.49	0.547	1	9	PECAM1	0.895795
KCNJ2	8.07023e-08	0.429268	0.485	0.423	0.000161405	9	KCNJ2	1.14657
PILRA3	7.17842e-73	0.40946	0.501	0.68	1.43568e-69	9	PILRA	0.736765
DSC22	0	0.390554	0.192	0.448	0	9	DSC2	0.428571
MOSPD21	4.20743e-25	0.390105	0.639	0.691	8.41486e-22	9	MOSPD2	0.924747
LEP	0.00837422	0.380878	0.1	0.266	1	9	LEP	0.37594
MMP91	2.05013e-47	0.37971	0.547	0.483	4.10026e-44	9	MMP9	1.13251
CTSD2	4.4069e-60	0.377579	0.72	0.85	8.8138e-57	9	CTSD	0.847059
MRVI11	4.37704e-154	0.3496	0.297	0.43	8.75407e-151	9	MRVI1	0.690698
SLPI	1.80423e-14	0.342948	0.377	0.337	3.60845e-11	9	SLPI	1.11869
LYZ2	2.80704e-39	0.338961	0.395	0.561	5.61408e-36	9	LYZ	0.7041
TMEM881	1.86227e-117	0.333516	0.578	0.379	3.72453e-114	9	TMEM88	1.52507
CHI3L1	9.27613e-84	0.321894	0.775	0.715	1.85523e-80	9	CHI3L1	1.08392
SEMA4D2	2.96647e-126	0.315592	0.338	0.596	5.93293e-123	9	SEMA4D	0.567114
ARID3A	1.05838e-80	0.306748	0.434	0.586	2.11677e-77	9	ARID3A	0.740614
CD221	1.56794e-24	0.298443	0.348	0.444	3.13588e-21	9	CD22	0.783784
ST8SIA42	5.6473e-203	0.289618	0.333	0.656	1.12946e-199	9	ST8SIA4	0.507622
ITGB23	1.45963e-05	0.287895	0.554	0.656	0.0291925	9	ITGB2	0.844512
ACSL41	4.25511e-09	0.275764	0.595	0.615	8.51021e-06	9	ACSL4	0.96748
ALDOC	1.54267e-36	0.270469	0.459	0.541	3.08534e-33	9	ALDOC	0.848429
DHRS91	5.7948e-184	0.258496	0.153	0.451	1.15896e-180	9	DHRS9	0.339246
SPINT22	1.93838e-258	0.25182	0.845	0.612	3.87676e-255	9	SPINT2	1.38072
RGS5	0	4.37561	0.925	0.43	0	10	RGS5	2.15116
REN	0	3.79127	0.902	0.597	0	10	REN	1.51089
NOTCH3	0	2.77554	0.978	0.495	0	10	NOTCH3	1.97576
ACTA21	0	2.65688	0.913	0.563	0	10	ACTA2	1.62167
MGP2	0	2.18681	0.983	0.687	0	10	MGP	1.43086
NDUFA4L2	0	2.12403	0.935	0.379	0	10	NDUFA4L2	2.46702
CAMK2N11	0	2.10323	0.969	0.578	0	10	CAMK2N1	1.67647
COL18A12	0	2.0506	0.993	0.7	0	10	COL18A1	1.41857
MYLK1	0	2.03679	0.936	0.5	0	10	MYLK	1.872
PI15	0	1.98734	0.821	0.408	0	10	PI15	2.01225
COL4A12	0	1.96223	0.992	0.705	0	10	COL4A1	1.40709
GUCY1A2	0	1.93354	0.931	0.272	0	10	GUCY1A2	3.42279
SPARC2	0	1.92055	0.999	0.775	0	10	SPARC	1.28903
COL3A12	0	1.91958	0.999	0.72	0	10	COL3A1	1.3875
COL4A22	0	1.90589	0.997	0.736	0	10	COL4A2	1.35462
CBLN1	0	1.80384	0.918	0.408	0	10	CBLN1	2.25
COL1A13	0	1.71374	0.999	0.784	0	10	COL1A1	1.27423
COL1A23	0	1.70616	0.999	0.73	0	10	COL1A2	1.36849
MCAM1	0	1.69044	0.909	0.607	0	10	MCAM	1.49753
GJC1	0	1.68277	0.926	0.449	0	10	GJC1	2.06236
PMEPA11	0	1.58992	0.888	0.586	0	10	PMEPA1	1.51536
NEURL1B1	0	1.56464	0.87	0.36	0	10	NEURL1B	2.41667
OLFML2B2	0	1.55006	0.95	0.765	0	10	OLFML2B	1.24183
BGN1	0	1.54677	0.922	0.508	0	10	BGN	1.81496
SYNPO21	0	1.52392	0.9	0.495	0	10	SYNPO2	1.81818
JAG11	0	1.50711	0.875	0.417	0	10	JAG1	2.09832
ADGRF51	0	1.47665	0.878	0.342	0	10	ADGRF5	2.56725
PDGFA	0	1.42068	0.893	0.341	0	10	PDGFA	2.61877
MYH11	0	1.40736	0.865	0.354	0	10	MYH11	2.4435
SULF11	0	1.39369	0.916	0.553	0	10	SULF1	1.65642
PTP4A3	0	1.35325	0.873	0.43	0	10	PTP4A3	2.03023
EPS81	0	1.31167	0.91	0.722	0	10	EPS8	1.26039
ITGA12	0	1.30192	0.957	0.741	0	10	ITGA1	1.2915
TAGLN2	0	1.262	0.917	0.557	0	10	TAGLN	1.64632
MYO1B	0	1.22973	0.866	0.601	0	10	MYO1B	1.44093
ATP1B2	0	1.20626	0.761	0.377	0	10	ATP1B2	2.01857
GUCY1A1	0	1.20339	0.821	0.462	0	10	GUCY1A1	1.77706
STEAP41	7.6683e-242	1.20038	0.72	0.476	1.53366e-238	10	STEAP4	1.51261
COL15A12	0	1.16836	0.956	0.65	0	10	COL15A1	1.47077
PLOD21	0	1.16583	0.934	0.631	0	10	PLOD2	1.48019
COL5A23	0	1.15936	0.963	0.667	0	10	COL5A2	1.44378
COL6A33	0	1.15122	0.963	0.653	0	10	COL6A3	1.47473
OR51E1	0	1.1405	0.865	0.29	0	10	OR51E1	2.98276
ABCC9	0	1.13425	0.777	0.358	0	10	ABCC9	2.17039
SOD32	0	1.12818	0.908	0.522	0	10	SOD3	1.73946
COL5A3	0	1.10748	0.764	0.341	0	10	COL5A3	2.24047
MEF2C3	0	1.10442	0.858	0.549	0	10	MEF2C	1.56284
TPM12	0	1.09304	0.956	0.734	0	10	TPM1	1.30245
AOC3	0	1.08932	0.863	0.405	0	10	AOC3	2.13086
GUCY1B1	0	1.08277	0.813	0.436	0	10	GUCY1B1	1.86468
CALD14	0	1.08129	0.997	0.791	0	10	CALD1	1.26043
LINGO1	0	1.06671	0.856	0.254	0	10	LINGO1	3.37008
MRVI12	0	1.04945	0.827	0.413	0	10	MRVI1	2.00242
LOXL22	0	1.04814	0.913	0.567	0	10	LOXL2	1.61023
CPM2	0	1.04176	0.806	0.508	0	10	CPM	1.58661
TINAGL11	0	1.04048	0.843	0.412	0	10	TINAGL1	2.04612
EGFLAM	0	1.03895	0.773	0.292	0	10	EGFLAM	2.64726
UACA1	0	1.03761	0.886	0.632	0	10	UACA	1.4019
CSRP2	0	1.01311	0.891	0.537	0	10	CSRP2	1.65922
FILIP1L2	5.96682e-280	0.995883	0.861	0.689	1.19336e-276	10	FILIP1L	1.24964
HEYL	0	0.95334	0.807	0.369	0	10	HEYL	2.18699
RNF1521	0	0.951983	0.817	0.552	0	10	RNF152	1.48007
EPAS12	0	0.933683	0.898	0.759	0	10	EPAS1	1.18314
ITGA7	0	0.931483	0.792	0.321	0	10	ITGA7	2.46729
CSPG41	0	0.924704	0.878	0.489	0	10	CSPG4	1.7955
NT5DC2	0	0.918687	0.791	0.485	0	10	NT5DC2	1.63093
RASD2	0	0.914162	0.744	0.379	0	10	RASD2	1.96306
CRIP21	0	0.907607	0.88	0.473	0	10	CRIP2	1.86047
TPPP3	0	0.900623	0.73	0.336	0	10	TPPP3	2.17262
GPX3	0	0.899818	0.89	0.482	0	10	GPX3	1.84647
MAP1B2	0	0.888877	0.881	0.71	0	10	MAP1B	1.24085
PDE3A	0	0.883233	0.785	0.354	0	10	PDE3A	2.21751
UGCG2	0	0.883061	0.916	0.683	0	10	UGCG	1.34114
IGFBP53	9.50106e-177	0.881478	0.907	0.72	1.90021e-173	10	IGFBP5	1.25972
ANO1	0	0.869037	0.724	0.439	0	10	ANO1	1.6492
CCND11	1.79562e-288	0.861893	0.761	0.422	3.59124e-285	10	CCND1	1.80332
ANGPT21	3.14924e-279	0.855344	0.738	0.532	6.29849e-276	10	ANGPT2	1.38722
PXDN3	0	0.850466	0.947	0.756	0	10	PXDN	1.25265
C11orf963	0	0.843513	0.973	0.736	0	10	C11orf96	1.32201
FRZB	0	0.839359	0.789	0.336	0	10	FRZB	2.34821
COL5A13	0	0.830996	0.928	0.659	0	10	COL5A1	1.40819
KCNE4	2.95963e-260	0.800394	0.688	0.307	5.91927e-257	10	KCNE4	2.24104
LBH1	0	0.798473	0.858	0.519	0	10	LBH	1.65318
MMP111	0	0.792952	0.814	0.644	0	10	MMP11	1.26398
HIGD1B	0	0.777798	0.762	0.201	0	10	HIGD1B	3.79104
PHLDA11	0	0.766062	0.788	0.443	0	10	PHLDA1	1.77878
FAM13C	1.92678e-199	0.76554	0.645	0.251	3.85355e-196	10	FAM13C	2.56972
AVPR1A2	2.80763e-203	0.761013	0.765	0.586	5.61526e-200	10	AVPR1A	1.30546
GPR41	0	0.760534	0.812	0.375	0	10	GPR4	2.16533
CDH6	0	0.750584	0.764	0.261	0	10	CDH6	2.9272
PGF	0	0.747486	0.819	0.44	0	10	PGF	1.86136
CPE1	0	0.746831	0.739	0.424	0	10	CPE	1.74292
NPTX2	2.49505e-242	0.746707	0.676	0.352	4.9901e-239	10	NPTX2	1.92045
LRRC321	0	0.741713	0.837	0.573	0	10	LRRC32	1.46073
ID32	4.27654e-253	0.721424	0.774	0.464	8.55308e-250	10	ID3	1.6681
NES1	6.19972e-142	0.719668	0.649	0.408	1.23994e-138	10	NES	1.59069
PCSK5	4.9308e-102	0.719667	0.708	0.561	9.86159e-99	10	PCSK5	1.26203
THBS4	9.026e-142	0.700224	0.633	0.444	1.8052e-138	10	THBS4	1.42568
PPP1R14A1	7.59337e-120	0.699886	0.654	0.43	1.51867e-116	10	PPP1R14A	1.52093
GJA41	2.3798e-240	0.690962	0.682	0.359	4.75959e-237	10	GJA4	1.89972
SMOC21	4.27346e-118	0.680518	0.675	0.521	8.54693e-115	10	SMOC2	1.29559
LAMA51	0	0.68012	0.852	0.542	0	10	LAMA5	1.57196
MFGE83	4.2625e-269	0.671401	0.974	0.773	8.52499e-266	10	MFGE8	1.26003
[truncated: 3,673 more rows]
